# Supplementary material for: Transcriptome analysis of renal ischemia/reperfusion (I/R) injury in BAFF and BAFF-R deficient mice
Source: PLoS One. 2023 Sep 26;18(9):e0291619. doi: 10.1371/journal.pone.0291619 (PMC10522044; doi:10.1371/journal.pone.0291619)
Supplement: S1 File — File named ‘DE_results_filtered’ and is additionally available at https://github.com/sebboegel/moeckel2022. (CSV) [file pone.0291619.s003.csv]

	baseMean	log2FoldChange	lfcSE	stat	pvalue	padj
	1836.1123806959	1.3888088688124	0.134872917322715	2.882779408427	0.00394183375809738	0.0418371704080603
1110002E22Rik	10.1010262461721	5.08550018045543	0.670509529932601	6.09312768584527	1.10725673214315e-09	4.99384000464617e-08
1500009L16Rik	40.5823197258011	2.03456145528616	0.215920654339853	4.79139644351852	1.65624499004408e-06	4.12185855601173e-05
1700001F09Rik	4.23464190853634	5.02533672933681	0.939954074173267	4.28248234667984	1.84819799241094e-05	0.000370036857006657
1700019D03Rik	30.4411702805924	-2.02473431363939	0.330103554942604	-3.10428136351806	0.00190741844386873	0.0224359664344655
1700020N01Rik	4.18415324365975	-3.76172840813057	0.821059531790518	-3.36361530583289	0.000769286928914212	0.0101744568062819
1700028J19Rik	123.885735522856	-2.10341847739731	0.317294996642245	-3.47757918994679	0.000505963569162421	0.0070722474579529
2200002D01Rik	235.620215568562	2.54147610495564	0.217150638958829	7.09864871844978	1.25982572816942e-12	8.7699114123566e-11
2610318N02Rik	10.3633956958189	2.25927731899861	0.404224880000646	3.11528899209914	0.00183764773240486	0.0216836275625713
2610528J11Rik	569.65708458618	-1.55392129631095	0.191788939571068	-2.88818165192313	0.00387476031267604	0.0411924926501392
2700099C18Rik	18.8647191047497	2.05055868980239	0.306675036373567	3.42564136365727	0.000613349665621208	0.00836661981116907
4833439L19Rik	10458.3363068101	-1.71388569419976	0.202350068958106	-3.52797356519588	0.000418753973521137	0.00596160587776344
4930503L19Rik	78.3865075048277	1.50903415146756	0.17592959619658	2.89339691826936	0.0038109936147245	0.0406556439783131
4931406C07Rik	7610.04941226728	-2.27912520415635	0.221668788452536	-5.77043440840674	7.90674373667063e-09	3.12853249574662e-07
4933417A18Rik	20.6086368227007	-2.88774068077282	0.468406112951655	-4.03013673087494	5.57444173973938e-05	0.000996724450375156
9030619P08Rik	403.977691886996	-4.43164805921759	0.721588938286343	-4.75568274004754	1.97776862426431e-06	4.81782466491086e-05
9530053A07Rik	6.94717181687569	2.95568955337014	0.4827547350051	4.05110382469781	5.09765802106164e-05	0.000919882735700984
A530064D06Rik	15.1182418574916	3.19861087814126	0.440163058426881	4.99499182416394	5.88382600086271e-07	1.61648202813027e-05
A630076J17Rik	16.5232662862463	-2.73888905537002	0.567611076039448	-3.06352206426847	0.00218748073267756	0.0252891906689751
AA414768	37.5048604883992	2.02150241476829	0.200625923584815	5.09157738200493	3.55096893620188e-07	1.02752223906871e-05
AA467197	15.3679100964917	5.04172896033887	0.734576912064145	5.50211814986357	3.75255332185647e-08	1.32737243270948e-06
Aacs	870.212627750729	-1.53769931636634	0.179594217532969	-2.99396786685315	0.0027537494455621	0.0307279480345922
Aass	4050.29742389394	-2.58070653855737	0.32854364131344	-4.81125287416332	1.49987105851432e-06	3.76623591471098e-05
AB124611	81.3052782245141	3.00182745436816	0.243808785252541	8.21064529030257	2.20002915954214e-16	2.75130855366121e-14
Abat	5686.18779101675	-2.13071518754729	0.23885082008459	-4.73398076316774	2.2015860196355e-06	5.30359903079927e-05
Abca1	1472.14672257728	1.7260630655921	0.133099880778217	5.45502416190687	4.89661868205604e-08	1.6982758517677e-06
Abcg3	40.5063102334826	3.65240578545038	0.370727054394139	7.15460540042073	8.39139509303463e-13	5.94724925416125e-11
Abhd3	813.402417927653	-1.9361485921237	0.240360914086228	-3.89476215666187	9.82951317644694e-05	0.00165660750501219
Abi3bp	233.493273665404	1.70221536810071	0.19281900235074	3.64183695351443	0.000270699509885049	0.00405448170969482
Acaa1b	3150.28485137189	-2.10629791167755	0.324619629693102	-3.40798217508735	0.000654451696570264	0.00882877905973168
Acaa2	3824.42421993972	-1.87382997828548	0.179925713271118	-4.85661533528986	1.1940924149946e-06	3.06530731361014e-05
Acacb	745.003986111236	-1.7639711171875	0.189041995405821	-4.04127725983568	5.31608601736239e-05	0.000954894018233478
Acad10	956.900573225717	-1.77878751779584	0.2339713839338	-3.32855883784569	0.0008729656338168	0.0113688953149737
Acad11	2946.55863168557	-1.68763271797314	0.210310122938912	-3.26961302843645	0.00107694702116154	0.0135998455009303
Acad12	639.050130816364	-1.87249137511853	0.172242761485817	-5.06547484255455	4.07383579283547e-07	1.16333287508985e-05
Acadm	9104.95003547627	-2.18995294048397	0.277119631772081	-4.29400448057268	1.75478930214438e-05	0.000353506009672979
Acat1	5283.39507286241	-1.75571288729248	0.176811270704677	-4.27412169077571	1.9189221573021e-05	0.000382259273003305
Ace	2349.59369145799	-2.35718912008988	0.429674974034583	-3.15864130355574	0.00158506447863605	0.0189868011430494
Acmsd	2158.37350234407	-2.40668308621149	0.302882143230432	-4.64432492192613	3.41190238560791e-06	7.86103917136353e-05
Acnat2	865.52465554688	-1.90828687244844	0.284506844595773	-3.19249568051319	0.00141049054307461	0.0171476727862538
Aco2	12604.679326418	-1.49083610696623	0.171971652222346	-2.85416869945295	0.00431496112344561	0.045039997084162
Acod1	3.70629000286305	3.76322190135341	0.8922260466638	3.09699757330064	0.00195491474192819	0.0229119755942824
Acot3	481.797233145297	-2.08559785741635	0.312930584634137	-3.46913312639472	0.000522140655101248	0.00725912818367841
Acox1	6736.11999174947	-1.49489135993042	0.175029927555498	-2.82746709001239	0.00469178376667499	0.0483795373009644
Acox2	1186.63072796044	-2.34335125539253	0.318842937586088	-4.21320687095296	2.5177026965028e-05	0.000491995828634278
Acsbg1	51.9195500081208	2.80782851060433	0.333357697880947	5.42308913847241	5.85777623302818e-08	2.00128654373809e-06
Acsl1	5520.87612074374	-1.80102252240991	0.214360502146596	-3.73680092362402	0.000186376366443404	0.00291656648319954
Acsm1	2550.59151282067	-1.93849679371527	0.308960736245242	-3.03759243041913	0.00238476256181813	0.0272797312700143
Acsm5	1259.55230356718	-2.20954031317073	0.26424408822508	-4.57735997537421	4.70880773451261e-06	0.000105387858232038
Acss1	6633.89318181324	-2.06329270918015	0.26495941218409	-4.01303996115974	5.99417609626916e-05	0.00106302881794307
Acss3	650.056139775377	-1.5314471831275	0.174090548892516	-3.05270554035429	0.00226788357952137	0.0261106949376207
Acta1	18.9189632400956	5.33779021201122	0.65881977008619	6.58418342765235	4.57392165733313e-11	2.54901656806534e-09
Acta2	2445.7380046747	2.17591228128131	0.238660038731744	4.92714359525873	8.34404343260881e-07	2.2116237613179e-05
Actc1	4.31843391623392	5.06371701259405	0.801504415630221	5.07011182140371	3.97582037143758e-07	1.1370032497908e-05
Actg2	35.4497424865764	5.09626244432434	0.640606343654549	6.39435198370947	1.61229642885245e-10	8.34342075258802e-09
Actn1	2573.05276911584	2.5064097049372	0.183205164636855	8.22252859477609	1.99256774068857e-16	2.53094919322138e-14
Acy3	5304.55044563869	-2.29768061350507	0.338551477810501	-3.83303780535092	0.000126570492798688	0.0020649252790952
Adam12	774.308589132129	3.21503215295858	0.242716798288125	9.1259944453006	7.1080640258527e-20	1.58000955011028e-17
Adam19	272.17433516223	2.5344066341154	0.213441170954036	7.18889719006379	6.53167319414397e-13	4.7320762722463e-11
Adam5	13.359674155219	1.75519566993452	0.250310395419816	3.01703678214369	0.00255258836540879	0.0289141122815873
Adam8	234.703693393399	5.55881496469749	0.367385637192368	12.4088001902765	2.34135003331866e-35	2.69406752951449e-32
Adamts1	2430.13525591967	2.39620982965269	0.165474751650307	8.43760039358303	3.23918865614113e-17	4.87398225405974e-15
Adamts12	278.168369121956	3.61477312803417	0.279398125286509	9.35859224306835	8.08061141333103e-21	1.9758104982021e-18
Adamts2	662.213343421195	2.43570742581725	0.204041749391209	7.03634148452906	1.97352930321066e-12	1.3041961723008e-10
Adamts4	261.353167207726	3.25227093501057	0.294632566666391	7.64433803260043	2.10022992301002e-14	1.9287604471361e-12
Adamts8	42.1610355225022	-2.2290171825912	0.332427445004737	-3.69709902434106	0.000218077292154603	0.00334251458862074
Adamtsl4	154.525447780026	1.5880333485542	0.164956190168313	3.56478497687296	0.000364154602085712	0.00527255971236019
Adcy7	262.450297424703	2.99729391666708	0.185389102523487	10.7735238451464	4.59086777611618e-27	2.19029181874655e-24
Adcyap1r1	106.169063549903	1.98874685280124	0.196287943010126	5.03722662553057	4.72325437738382e-07	1.32176793814027e-05
Adgra1	67.744934337642	4.04443320025652	0.494562878877621	6.15580612755586	7.46965566812586e-10	3.44608336142004e-08
Adgre1	526.656453247571	3.42051375040919	0.19808401712073	12.2196317784383	2.44188217206602e-34	2.51398195619912e-31
Adgre4	17.0739569829856	2.19374961909624	0.327160155693168	3.64882336165597	0.000263444157138963	0.00395793483701633
Adgrg4	36.0557991761101	-3.08952664673289	0.355413714798241	-5.87913904200084	4.12405853441559e-09	1.70191369180809e-07
Adgrg6	169.911692685141	1.99056890553253	0.220989823369303	4.48241864910296	7.38017801874513e-06	0.000158990817428055
Adhfe1	2154.12945353339	-2.32044464074017	0.273653481201887	-4.82524335133897	1.39832425248483e-06	3.54308558327148e-05
Afm	728.632872076823	-1.76882639792051	0.239694969976721	-3.20751994918865	0.00133884774544658	0.016391292726719
Agap2	60.4945244654312	2.33582197202972	0.218892967248997	6.1026262689846	1.04339621182082e-09	4.73546944302251e-08
Agxt2	1101.84970554365	-1.86878334560476	0.271822761485443	-3.19613906082434	0.00139279966414319	0.0169748001434921
Aif1	111.644990234924	2.55907656237348	0.202883145165412	7.68460367223876	1.53471353946075e-14	1.4227740068906e-12
Aim2	23.7402447190389	1.95373498479994	0.291308243827563	3.27397183227156	0.00106047181778077	0.0134613168251847
Ak4	5004.12137412991	-2.83662617439525	0.328555385213525	-5.59000478169501	2.27063359539014e-08	8.31757748303868e-07
Akap12	1520.79701224833	2.6661521495175	0.202936912802392	8.21019757573577	2.20824826401927e-16	2.75130855366121e-14
Akna	159.190663774513	1.75617447872044	0.127019400076921	5.95322036053166	2.62916909238696e-09	1.12046136418696e-07
Akr1a1	21154.8892530753	-1.42906627752843	0.137722837627133	-3.11543303144884	0.00183675050141642	0.0216836275625713
Akr1b8	398.749464768321	4.23174435306682	0.238875500571493	13.5289903959808	1.05462081189728e-41	2.29215974461363e-38
Akr1c21	8703.35927385916	-2.28916803805274	0.348368375510888	-3.70058859723461	0.000215099962109202	0.0033052398733842
Akr7a5	3209.82541246266	-1.65480785334075	0.200159797072618	-3.27142544565625	0.00107006798431862	0.0135596109051203
Alb	141.529916901224	-3.29393274054288	0.408314517092222	-5.61805334985133	1.93120875620009e-08	7.14109158412663e-07
Aldh18a1	257.815762733084	1.71306032552194	0.186354279040645	3.82636947856947	0.000130047052543746	0.00211987532900684
Aldh1a2	1038.82692702087	3.17844964092607	0.245953295692015	8.85716792205113	8.20728558269845e-19	1.60542713283164e-16
Aldh1a3	55.8031307709067	1.7075763774205	0.234599911017403	3.01609823444481	0.00256050291556928	0.0289651170055888
Aldh1l1	7832.08661904501	-2.15779898693807	0.211571658861354	-5.47237277983814	4.44049521409391e-08	1.54831598721731e-06
Aldh2	10312.3141162858	-1.44945550655936	0.154974363566386	-2.90019262680713	0.00372933400655507	0.0399723301382047
Aldh3b3	25.6779690197341	-2.58005762762873	0.551741854169786	-2.86376249270824	0.00418641784420294	0.0439562637951979
Aldh4a1	8227.35377626078	-1.74490562194756	0.218215575511561	-3.41362260783304	0.000641053068272158	0.00868396057373385
Aldh6a1	9458.83688375527	-2.05275410892369	0.238686566703327	-4.41061314620274	1.03078327909546e-05	0.000217509727318082
Aldh8a1	3371.98756251456	-2.07678505759577	0.25580234339041	-4.20944172490383	2.56002458784872e-05	0.000498275034456803
Aldh9a1	4754.04211812733	-1.51221443130107	0.179075300838797	-2.86032986627318	0.00423200559159355	0.0443872715159042
Aldob	59992.9952288911	-1.85858229548442	0.270807257182595	-3.17045526924529	0.00152200264169175	0.0183211653379276
Alkal2	3.18534294497708	-2.84636340924835	0.616770127547093	-2.99360057626554	0.00275706621097933	0.0307298986626591
Alms1-ps2	26.7349890914084	-2.43456628990128	0.470435042268108	-3.04944606801569	0.00229263792741472	0.0263491718555578
Alox5ap	226.527702726911	2.58252065285014	0.209620436202508	7.54945787500087	4.37073728210885e-14	3.76634325882516e-12
Alpk1	75.1877103628137	1.6609421398683	0.132846510718226	4.97523146294889	6.51697212325705e-07	1.77794270157645e-05
Alx1	126.706683396431	2.96214643430413	0.573418153466253	3.4218421974316	0.000621984012852023	0.00846079921794048
Ammecr1	196.940955313956	2.64362483693241	0.203969801183519	8.05817737427504	7.74403962915428e-16	8.75613636912641e-14
Angptl3	163.072801710237	-2.51794103057663	0.345152125594822	-4.39788985207802	1.09308425331341e-05	0.000229665102890049
Angptl4	374.619371168739	1.90988847206117	0.317073302199757	2.86964706819729	0.00410930184315661	0.0433629834710286
Ankle1	49.3722885692236	2.10192420688003	0.320904645746423	3.43380571607793	0.000595170622559481	0.00814135143208812
Ankrd1	377.962259881429	4.58542608450726	0.388795602347585	9.22187921586077	2.91938193676765e-20	6.6402360540828e-18
Anln	541.59741796731	2.74496762628802	0.275717194297167	6.32883136191824	2.47024900091449e-10	1.24217328295343e-08
Anpep	2353.21103846515	-1.609125051968	0.213319333150075	-2.85546107318582	0.00429743905681704	0.0449530510109081
Anxa1	600.036983452031	2.43574065775226	0.209067458912506	6.86735594922549	6.540273858016e-12	4.07434066677232e-10
Anxa2	4355.97011748803	2.88455060893213	0.187888449202466	10.0301568134258	1.12338048031477e-23	3.9953537409886e-21
Anxa3	1132.39285450238	2.82926438382222	0.208555040403909	8.77113485379913	1.7687445749018e-18	3.29508691710992e-16
Aoc1	1367.6056848766	5.05034911831147	0.317374303208358	12.7620575370035	2.6705272698815e-37	3.73129885186801e-34
Apaf1	273.553073260069	1.87027475429646	0.142950248256973	6.08795552933929	1.14361624604082e-09	5.1190566107104e-08
Apbb1ip	143.322325952655	2.97266990359426	0.228288220179863	8.64113751484872	5.56560793158394e-18	9.80800511258679e-16
Aplnr	368.115712545937	2.10858754613718	0.203520672899492	5.44705130119461	5.12116963189305e-08	1.77301237468071e-06
Apoa1	7.21663348392859	-3.27204771407802	0.57952629049649	-3.9205256971716	8.8356013234902e-05	0.00150551565756787
Apoa2	40.0938261044372	-1.72267223622199	0.211552638705357	-3.41603981233484	0.00063538956794722	0.00862399499886905
Apob	2107.76385610148	-2.04778378951415	0.292407199537437	-3.58330366410832	0.000339275800550624	0.00497121643039007
Apobec1	176.143480661831	1.97608984730161	0.181168335865116	5.38775080446908	7.1344877969563e-08	2.36138266998752e-06
Apobec3	720.11101272685	1.81028749406758	0.146638476004321	5.52574955868818	3.28081855776795e-08	1.17109656584852e-06
Apobr	112.32331851917	2.27321918170388	0.209317522695564	6.08271665605215	1.18163062422951e-09	5.26511996367962e-08
Apoc2	21.1569048249213	4.16044734576139	0.507037756403323	6.23315977133548	4.57119523205098e-10	2.19028074797613e-08
Apoc3	163.484611650914	-3.0549763331925	0.477046831814703	-4.30770355475435	1.64958264940808e-05	0.000334378095389341
Apoo	868.575577713396	-1.59426741959496	0.140258610609448	-4.23694072693836	2.26585920536509e-05	0.00044590011988075
Aqp11	640.551203655638	-2.22042207041716	0.238699729177557	-5.11279201958937	3.17431730790875e-07	9.25377360059658e-06
Aqp3	1436.96412720881	-1.83967961500247	0.251990944001163	-3.33218171125464	0.000861679737499262	0.0112293919688362
Aqp9	6.37086985345327	2.48800179717571	0.52139150165228	2.8539049686469	0.00431854474699043	0.0450533620244692
Areg	4.56518476886413	3.24252292791381	0.612176278682674	3.66319801338829	0.00024908583551336	0.00375954323184941
Arg1	231.997369012757	7.28128085404724	0.898196856649709	6.99321179710708	2.68663447724542e-12	1.74017407315886e-10
Arhgap11a	607.638295529018	1.71651598553985	0.189023376765399	3.79062102159532	0.00015027109145497	0.00239955332240871
Arhgap19	227.337999072059	2.26301637720392	0.207312536510366	6.09232995970198	1.11279019198194e-09	5.00397447019742e-08
Arhgap25	78.1105134082272	1.74841518230264	0.210769090268625	3.55087731957651	0.000383949341447018	0.00551831966792441
Arhgap30	222.226240799178	2.57373871101076	0.188072610035018	8.36771878009105	5.87443859285316e-17	8.4492568613824e-15
Arhgap36	9.84476145375137	5.5068707325327	0.800894594295854	5.62729573233684	1.83056737146209e-08	6.82051968631807e-07
Arhgap45	262.187148457241	1.93681088339826	0.162352764748231	5.77021823343153	7.91689374466835e-09	3.12853249574662e-07
Arhgap9	104.6541031619	2.29931467691233	0.205193545440118	6.33214204728241	2.41780732114528e-10	1.2220860209024e-08
Arhgdib	582.098580352785	1.89831343372832	0.147722520481831	6.08108655876071	1.19370824949156e-09	5.30684706097827e-08
Arhgef25	192.220183647484	1.47731637510631	0.159642360072713	2.9899105405915	0.0027905916291392	0.0310152061690863
Arid5a	127.362646926586	1.76552778465109	0.230969230010981	3.31441458507134	0.000918352326138188	0.0118887424563793
Arl11	39.6900114693515	3.6911450536804	0.320306895124005	8.40177059765929	4.39796357954156e-17	6.51731557419791e-15
Arl4c	681.682730255828	2.09179045472693	0.203765766312315	5.35806614862639	8.41174450770218e-08	2.71970469942417e-06
Arpc1b	2311.44102536607	1.94938370192304	0.147216385066677	6.4488997029308	1.12665088123127e-10	5.97247097229398e-09
Arrb2	327.386607075206	1.42231808842141	0.133367888095165	3.16656501391149	0.0015425086137131	0.0185224131324997
Arsi	54.9295952208541	1.83528057234243	0.202466697387259	4.1255208047612	3.69896740466321e-05	0.000691074511963868
Asb11	20.9921194527268	-2.68101991118742	0.428321948333966	-3.92466442059774	8.68507232127405e-05	0.00148244938635638
Asf1b	114.280395380728	2.19446491002941	0.248135634459138	4.81375805870443	1.48118116416128e-06	3.72415597330358e-05
Aspdh	329.624499419313	-2.55224048276945	0.332092682227855	-4.67411829841053	2.9521913756559e-06	6.87473994038156e-05
Aspm	251.465174826553	1.95619365786508	0.330303335859674	2.89489555222448	0.00379284712029492	0.0404977524672974
Ass1	35959.5032771784	-2.22083476771615	0.299043874575856	-4.08246037290581	4.45614120983727e-05	0.000812363263798945
Atad2	154.6777099682	1.93436993623321	0.190746267409483	4.8984965678377	9.65727253648883e-07	2.53225077863617e-05
Atad5	85.9934422622927	1.88522536437431	0.182102692020595	4.86113277377688	1.16715934182414e-06	3.00801105209776e-05
Atf3	117.559736852916	2.79706749962184	0.301779880212644	5.95489499947964	2.60238857472955e-09	1.11146993253897e-07
Atp10a	153.063674104149	2.78927862751358	0.228308602272039	7.83710560928223	4.61050267620729e-15	4.67285196110315e-13
Atp1a3	60.9152800041526	2.60211897056667	0.448127505921827	3.5751408904727	0.000350039342507136	0.00510598029737666
Atp4a	1062.9278477881	-1.98559277335556	0.307226402224464	-3.20803409544039	0.00133645653476584	0.0163799663386934
Atp5e	2752.39446691539	-1.35065989857549	0.121086817617282	-2.89593785249045	0.00378027256456987	0.040429694715993
Atp5g1	4520.44970872598	-1.57198613438463	0.151402648348798	-3.77791366678671	0.000158147679545613	0.00250775954785457
Atp5k	1680.60784907485	-1.39777208922259	0.120640340818205	-3.29717312239694	0.000976632822404462	0.0125353770597465
Atp5l	3519.92802466046	-1.39852223061126	0.125478777271504	-3.1760130220982	0.00149314248477064	0.0180626840721079
Atp6v1c2	332.983434045099	-2.07744734233377	0.25236341449611	-4.26942766044393	1.95975195158729e-05	0.000389184852030447
Atp6v1g3	929.723284886842	-1.60946525881317	0.214056176263653	-2.84722108677907	0.00441027216574164	0.0458148347499056
Atp8b4	46.6880960210406	1.65275290393544	0.2182848260092	2.9903723308185	0.00278637579888128	0.031003581912353
AU015836	5.70446307109509	2.80356042436656	0.50885327160011	3.54436244203596	0.000393563813027376	0.00563579922886421
Aunip	36.755115602935	3.43993099715368	0.356559508089015	6.84298396705371	7.75603354430982e-12	4.77013765359661e-10
Aurka	240.586880117165	2.17799654057724	0.261256043096225	4.50897336810451	6.51420846868027e-06	0.000141268771458819
Aurkb	217.63911273625	2.61646053984032	0.269974271966706	5.98746142758249	2.13141467868719e-09	9.22402710836284e-08
Axl	2637.3098924365	2.47375265874387	0.193821435271519	7.60366187918961	2.87866770533128e-14	2.59491331723434e-12
Azgp1	32.9503463856714	-2.39446786799543	0.389425023404868	-3.58083786142748	0.000342494150643084	0.005010866178556
B3gnt3	208.407233348479	2.01789054187775	0.198949040859285	5.11633802043655	3.11524570869834e-07	9.11995780636054e-06
B3gnt9	84.7468054901931	1.63097233066285	0.186085879520492	3.3907587845394	0.000696994169413445	0.00931914077094763
B430306N03Rik	21.0776177567302	4.43106490969187	0.54294924178562	6.3193106199172	2.62732703032074e-10	1.31777292410523e-08
B4galnt1	641.85481732175	1.78710131592419	0.155144652959347	5.07333833883681	3.90896572949176e-07	1.11952091705107e-05
B4galt2	144.247470967932	1.8151545319694	0.158212063726609	5.15229062037895	2.57323846419302e-07	7.58058999971081e-06
Bank1	15.9287963846096	2.55951651488738	0.333143976424108	4.6812088023529	2.85188279752417e-06	6.6969603124094e-05
Bard1	67.0264253896503	2.15189502561429	0.247121529800984	4.66124916975849	3.14295941560758e-06	7.27567208623666e-05
Barx2	4.60949503590591	2.94882058609753	0.595488264996465	3.27264314118617	0.00106546906897903	0.0135159795449408
Basp1	326.115890892242	3.62841249664791	0.274671505766115	9.56929438063379	1.07637771617889e-21	2.88424993235276e-19
Batf	20.0166443962425	2.96667930652742	0.295617888321079	6.65277503231251	2.87617660251759e-11	1.63549100354205e-09
Bbc3	103.775523903146	1.63296814752906	0.16325504784496	3.87717351398636	0.000105676994856704	0.00176981823321232
BC049352	18.1651273716376	-2.27624473868223	0.272812691093176	-4.67809885811487	2.89546951409698e-06	6.76681949405629e-05
BC055324	61.0058321643996	1.97106493828913	0.211282444603041	4.59605122476489	4.30572888206235e-06	9.72567698175769e-05
BC061237	3.65159488731721	3.29613983027831	0.765903260237279	2.99795019747919	0.00271802085702173	0.0303812605624011
Bcat2	1979.38524532508	-1.63018137903724	0.176006637472962	-3.58044098839197	0.000343014807436079	0.00501473292096946
Bckdha	3131.62871840015	-1.6716761066918	0.188930655675511	-3.55514622171959	0.000377768940693928	0.00544549613037135
Bcl2a1a	18.2373034696932	3.32094365879743	0.404180856283637	5.74233940750695	9.33774214817792e-09	3.62411853493072e-07
Bcl2a1b	101.751810951789	3.7413118276868	0.324712558269571	8.44227227396301	3.11227359130714e-17	4.71931656740768e-15
Bcl2a1d	26.947358625746	2.9247683432324	0.339484176433728	5.66968500108619	1.43060299439047e-08	5.3815433025523e-07
Bcl3	278.508414703539	2.73048861070659	0.204666832718547	8.4551492184682	2.78730671293108e-17	4.29311075682244e-15
Bdh1	1718.8640358957	-2.34406426980226	0.414537877663382	-3.24231956167267	0.00118560998474867	0.014790635785503
Bean1	6.3801949541121	2.72690992534962	0.576077549822443	2.99770391309622	0.00272021811901644	0.0303884560971334
Begain	8.08284426174174	2.71278678762776	0.463212377024515	3.69762742228521	0.000217623986626495	0.0033387786685497
Bgn	7548.89093854707	1.59064851783816	0.179860227744791	3.2839306679643	0.00102370102927188	0.0130623717114073
Bhmt	298.415191149831	-3.26258565776923	0.617301761876258	-3.6652830066323	0.000247065219272587	0.00373192490671125
Bhmt2	962.728524152258	-2.87180307646735	0.370199612659159	-5.05619944608292	4.27694048613531e-07	1.21072695874519e-05
Bin2	107.954247672788	2.74303923369506	0.224146051033883	7.77635486173064	7.46441330873455e-15	7.33725571518375e-13
Birc3	387.099487616512	1.7326487184326	0.145023621591565	5.05192678538937	4.37375362574301e-07	1.23455980769349e-05
Birc5	280.940714235599	2.71687823198979	0.315999497373162	5.43316760394191	5.53623619613834e-08	1.9065900745187e-06
Bmp1	706.846534787514	1.86289628875837	0.163682393154824	5.27177219325093	1.351127191158e-07	4.1752605033557e-06
Bmp8b	4.76335987772927	2.87366654057756	0.589657780409771	3.17754908495483	0.0014852554641783	0.0179895245416667
Bok	573.88365318017	1.75952697622174	0.169026073810413	4.49354918504265	7.0045833657647e-06	0.00015123251127784
Bora	92.680436358759	1.63138225594542	0.178301862541505	3.5410861498906	0.000398483444940911	0.00570082915286288
Bphl	2514.45402147623	-1.80072114676306	0.225223148635463	-3.5552346710998	0.000377641874928765	0.00544549613037135
Brca1	162.396956433991	2.57170499797454	0.255193709576604	6.15887045406482	7.32656271871672e-10	3.38805894422737e-08
Brinp1	10.7481350321416	2.92257997433823	0.415907144708643	4.62261829064048	3.78926601630559e-06	8.64898862834932e-05
Bsnd	1035.6046330516	-1.80327304740125	0.221511681118957	-3.62632364732889	0.000287484996625084	0.00427967581353369
Bst1	439.882231665541	2.26763917778876	0.302972231201902	4.18401109817885	2.86410118820563e-05	0.000550340700810318
Btbd17	5.30515683108305	4.695369568472	0.646851113638851	5.71285956003655	1.11093358910666e-08	4.25263638679363e-07
Btk	53.5963016853957	3.10502310254785	0.260392565996818	8.08403686368516	6.26573791768378e-16	7.20965290634191e-14
Bub1	163.24359879439	2.61640002970153	0.327523956110456	4.93521160680046	8.0063905745454e-07	2.12789410365058e-05
Bub1b	360.420986749539	2.6542725786306	0.249941122374243	6.61864907589563	3.6249623190603e-11	2.02593965494682e-09
C030006K11Rik	518.278043222068	-1.50161595815753	0.156538351441112	-3.20442852208155	0.00135330888545617	0.0165553940640452
C1qa	1102.56974270943	2.91298301994551	0.195100793499406	9.8051011768506	1.07039679498226e-22	3.27156745416374e-20
C1qb	1264.57390945263	3.03228582344233	0.194255232524068	10.4619360674906	1.29188543492536e-25	5.37671723246276e-23
C1qc	910.15621976767	2.98735873696228	0.18005648949179	11.0374179934953	2.52175632085993e-28	1.40937358263832e-25
C1qtnf5	362.373334840211	2.27059709737611	0.191628422309162	6.63052527420073	3.34494391783275e-11	1.88018528668754e-09
C1qtnf6	334.779271283302	2.06694255799382	0.212790987021754	5.01404017588747	5.32988501088659e-07	1.47674051980103e-05
C3	3481.93396612421	2.84254252615859	0.302889362177118	6.08321967108617	1.17792782603076e-09	5.2606041563899e-08
C3ar1	280.005929564387	3.90387732097744	0.251198057890902	11.5601105572187	6.56242454808541e-31	4.75435505870736e-28
C5ar1	149.959596781829	4.45551451772411	0.30549882535789	11.3110566421197	1.15687850942091e-29	7.54323350759415e-27
C5ar2	21.2050648531468	2.55173605170376	0.287956968445801	5.38877756658919	7.09385378558913e-08	2.35191311694761e-06
C8g	99.9753527695097	-1.54211700080834	0.178976626254947	-3.0289821199116	0.00245379205105322	0.027938664907248
Cabcoco1	209.001378068138	-1.80050648135783	0.1953725218925	-4.09733402427132	4.17935627076627e-05	0.000767628056455015
Cacnb3	276.189756394994	1.72604114714544	0.146700816879566	4.94912818202972	7.4546641695394e-07	1.9975436413748e-05
Cadm1	363.793653229526	1.68295930292112	0.135165519183507	5.05276276854233	4.35464644304632e-07	1.23094276116227e-05
Calb1	9703.41354905212	-3.60486073256697	0.552714328211438	-4.7128518288936	2.44273820587594e-06	5.81294428772983e-05
Calhm5	35.7320007385673	1.75622859115057	0.205668048226389	3.67693765595595	0.000236050701590738	0.00358214722561398
Calhm6	15.2147745199261	2.29532590856797	0.335379921502429	3.86226433223906	0.000112340917713978	0.00186103208667256
Calml3	32.3827834103106	2.08963453094549	0.289223987969508	3.7674417623353	0.00016492899922044	0.00260385484564248
Calml4	1804.53012660496	-1.61277405114057	0.21564370171233	-2.84160421229464	0.00448871788840527	0.0465309012268657
Camk1d	145.870123233525	1.99233161189073	0.177075905042019	5.60399006095864	2.0947272456627e-08	7.6876096908833e-07
Capg	1491.24744719779	1.65752780199797	0.214653160930683	3.06321043280747	0.00218976015847913	0.0253005897578324
Car12	4675.25274929248	-1.69695147173263	0.205028988147551	-3.39928259915648	0.000675628679305697	0.00905824029876542
Car13	141.106309972896	1.95680713570973	0.19692388586367	4.85876627669293	1.18119471260295e-06	3.03618262460268e-05
Car14	1513.26321640634	-2.45530017982741	0.300645461064377	-4.84058590033325	1.29456881874154e-06	3.29727352388063e-05
Car15	1767.58861624289	-1.69796836927752	0.196760356068288	-3.54730182047077	0.000389198440703101	0.00558555443770606
Car5a	76.3652860944088	-3.15363706105911	0.739861070906088	-2.91086684480048	0.00360427583085381	0.0388020030420096
Casp1	35.093894468897	2.09814095561763	0.209305951062859	5.24658257465328	1.54946418284112e-07	4.73579201258674e-06
Casp12	79.3011987481709	1.94508186393905	0.211962002566765	4.45873247324769	8.24457457117579e-06	0.000176639784432387
Casp14	2.33221656506912	4.43876984457806	0.845607560260079	4.06662618238703	4.76986633095039e-05	0.000865151445916122
Casp4	53.2370548143611	2.00209283605189	0.234456444548656	4.27411086089351	1.91901541889088e-05	0.000382259273003305
Cass4	16.7380287654821	2.27300581861018	0.281875669505614	4.51619616848421	6.29603436351957e-06	0.000136840809094229
Catip	8.31772584403003	2.37596434959763	0.384336320274093	3.58010491596617	0.000343456278936217	0.0050174370965432
Cav3	8.14051988069761	4.1816416090807	0.669514712441118	4.75216085615223	2.01254158801849e-06	4.89035105630184e-05
Cavin1	1612.77657454226	1.51293462634207	0.142975399040767	3.58757261587232	0.000333770794280328	0.00490525207131291
Cbfb	579.082535974291	1.57718171897502	0.137763878300858	4.1896448190471	2.79391427176023e-05	0.000538971963214023
Cbs	1483.39961605192	-1.52226463535517	0.180952302753949	-2.88620054791633	0.00389923607098097	0.0414301775037799
Ccdc107	1108.55479247509	-1.72621639618453	0.20197810236697	-3.59552044342451	0.00032374370222881	0.00476280566519487
Ccdc178	4.08199457826284	3.93679880464362	0.754519054664064	3.8922791763704	9.93068757321377e-05	0.00167172271617586
Ccdc33	3.73980851717457	4.67636781919973	0.735262204387796	5.00007724762732	5.73073497000636e-07	1.57885784152527e-05
Ccdc8	93.3246493346253	1.53343767943216	0.174533593315946	3.05636106664298	0.00224041282992277	0.0258248175404357
Ccdc80	758.53689178839	2.93294732753483	0.232419945143017	8.31661553979549	9.05107550858238e-17	1.22950061127347e-14
Ccdc88b	127.346221727953	2.46186319992855	0.22256808781623	6.5681617444437	5.09401928260803e-11	2.82277935374209e-09
Ccl11	10.5040119803226	2.90506525302573	0.485378694405543	3.92490497622464	8.67639803747447e-05	0.00148244938635638
Ccl12	26.7369534576513	3.87065943631827	0.369274936742308	7.7737727386614	7.61823667399456e-15	7.45101637900038e-13
Ccl17	8.25659422152885	3.58395978775951	0.613673266157282	4.21064421453427	2.54643507588427e-05	0.000496941079094773
Ccl2	141.023359407098	5.53220037691133	0.355680978321113	12.7423186876741	3.44016300322094e-37	4.48620190040032e-34
Ccl20	22.2376847723032	6.6822027371598	0.715447803453686	7.94216253055787	1.98686352132158e-15	2.14723963207577e-13
Ccl24	21.4213173579345	3.23187869786645	0.570710624300033	3.91070115543024	9.20285800690642e-05	0.00155994025539945
Ccl3	9.21125389846079	2.31175929337807	0.381388045555375	3.43943474019457	0.000582930307789914	0.00798508385901856
Ccl5	30.9171064966669	2.28833911562937	0.313105191390293	4.11471655870255	3.87655465631015e-05	0.000718080356364421
Ccl6	451.008787819717	3.25762993089503	0.368590176085533	6.12504097334144	9.06602734314332e-10	4.13381260744117e-08
Ccl7	44.8109938072396	6.8581514515968	0.695772657010229	8.41963447768928	3.77660735074163e-17	5.6392531593784e-15
Ccl8	13.4792022912765	3.47583606024386	0.746557588153233	3.31633634100266	0.000912059894719456	0.0118229314782023
Ccl9	305.828022674699	4.75696892045903	0.385813844549745	9.73777632278467	2.08057187232813e-22	6.07433826785232e-20
Ccn1	924.052011003582	2.70328326415957	0.220148398360786	7.7369777697323	1.01807851404298e-14	9.71445551863155e-13
Ccn4	200.200266674969	2.29322478308706	0.187609237855283	6.89318286173421	5.45576686205581e-12	3.44629113700507e-10
Ccna2	661.458586370242	2.63175575573934	0.276844404108931	5.89412583935517	3.766700459987e-09	1.57436811320098e-07
Ccnb1	416.689952643878	2.69195144815039	0.308884065399302	5.47762619597475	4.31069563358453e-08	1.50843501410638e-06
Ccnb2	354.786554627947	2.36787790167833	0.302775421004157	4.51779704290974	6.2486334213623e-06	0.000135961644444124
Ccne1	64.1449971657387	2.46010950598901	0.328510435250425	4.44463660606692	8.8040552606726e-06	0.000187803844006561
Ccne2	81.6999731758637	1.81680170233462	0.27073168102547	3.01701558990349	0.00255276682737597	0.0289141122815873
Ccnf	204.277677483041	3.04003001468011	0.250822363047876	8.13336574095951	4.17532470690595e-16	4.94991070253256e-14
Ccr1	123.016191145141	4.12611666558491	0.345993192003313	9.03519704386258	1.63707227128957e-19	3.59806412344892e-17
Ccr2	515.56244479879	3.19280645560168	0.249569614186203	8.78635190727036	1.54495120250165e-18	2.93405732739172e-16
Ccr3	2.41550628558881	3.67166025704253	0.936833704546995	2.85179775671543	0.00434727499520643	0.045256544002785
Ccr5	217.273476053423	2.57938578120392	0.29560453107231	5.34290112358789	9.14706638831552e-08	2.93802570807619e-06
Ccsap	28.8083064908017	1.76442048456438	0.229277791337841	3.33403632381476	0.000855954790305513	0.0111622211021108
Cd101	14.1018224046917	2.61699064343724	0.484966922229601	3.33422872637012	0.000855362892547352	0.0111619436565168
Cd109	99.6272993220467	3.04668546506644	0.277913134743324	7.36447907349441	1.77839947457241e-13	1.40839158389113e-11
Cd14	393.830223448138	2.74339896131443	0.219590081661284	7.93933381746999	2.03270030101529e-15	2.17962955288115e-13
Cd163	52.7302728897156	3.23401387553131	0.51054318029439	4.375758920613	1.21010702414631e-05	0.000252355047967228
Cd164l2	69.1654515917474	-1.77882112622968	0.251908786434672	-3.09167908453108	0.00199027888442315	0.0232985309743873
Cd180	90.1411428791187	2.04357543416986	0.21710457789572	4.80678686872789	1.53375346517521e-06	3.83164131957756e-05
Cd200r1	22.9678161742301	3.95435712195494	0.405527031977974	7.28522857661289	3.21125373532903e-13	2.41597439679889e-11
Cd200r4	3.68702408328941	4.82138198628814	0.740618519141445	5.15971703045994	2.47323368842014e-07	7.33014002714944e-06
Cd22	16.3595563699052	2.21859834634435	0.343009674113321	3.55266465732904	0.000381350270329155	0.00548885437711409
Cd244a	14.1445665771938	1.93178888230458	0.324938872804183	2.86758206016827	0.00413621525022266	0.0435225962934941
Cd248	393.246827091445	1.8168014438792	0.217127374017174	3.76185383154217	0.000168658608969302	0.00265416818185722
Cd276	117.457824065989	2.80190567575512	0.370228749882445	4.86700634763578	1.13301391324786e-06	2.9315985657462e-05
Cd28	6.24396643074826	2.5580086648225	0.410401010923381	3.7963080581041	0.000146866977620463	0.00235867401414933
Cd300a	107.767390156775	2.67898998674216	0.26406979160227	6.35812970713051	2.04224995038295e-10	1.04304050337966e-08
Cd300c2	92.3555311679083	3.1360361766421	0.250100351504072	8.54071641161736	1.33392216178773e-17	2.15678095755027e-15
Cd300lb	57.3931148624922	4.16107986282754	0.368291952998296	8.58308153923246	9.23648362877691e-18	1.54422954070517e-15
Cd300ld	81.6847400673417	3.11832779178404	0.269483028477267	7.86070946194201	3.81963812933725e-15	3.91182939518146e-13
Cd300ld3	55.5383725194977	2.67285196225058	0.395002789999721	4.23503834555638	2.28512708519597e-05	0.000449239908678576
Cd300ld4	7.89673156321567	5.19941200198012	0.865221782612786	4.8535671273772	1.21260269696753e-06	3.10061717063815e-05
Cd300ld5	17.8386157140948	3.12538205498175	0.730055545191998	2.91126075129365	0.00359973470016401	0.038774455104575
Cd300lf	43.9056798887227	3.17330066225006	0.367821586301759	5.90857291466057	3.45084067644695e-09	1.45165364455869e-07
Cd33	96.3576026559198	2.09238649013252	0.318028874441089	3.43486575567172	0.00059284743609719	0.00811524751399379
Cd37	64.4285528071821	2.33895091659612	0.247154417506497	5.41746706413176	6.04492804461395e-08	2.04930394247302e-06
Cd40	73.7580555576839	1.62781753559183	0.16022244022536	3.9184120196196	8.91342518333057e-05	0.00151481763693422
Cd44	664.018955384791	5.13932853248987	0.272586228774188	15.1853912470351	4.4191855272211e-52	4.32218440489859e-48
Cd48	68.4862712980758	2.73007385192395	0.228548292524346	7.56983932286283	3.73686139080432e-14	3.27788097154813e-12
Cd52	214.592082634254	2.39248975324668	0.21535669099748	6.46596930328472	1.00651510605456e-10	5.35012010585143e-09
Cd53	225.335481380623	3.10108674629725	0.236260684359644	8.89308668512493	5.94344127614839e-19	1.22378584002883e-16
Cd5l	9.65114030449221	4.33465372928915	0.780761045160883	4.27102984960272	1.94572360464701e-05	0.000387185141714142
Cd68	371.366781563821	3.6723707048542	0.245374189222526	10.8910016710465	1.27233086782614e-27	6.54949055409137e-25
Cd80	14.2520061213087	2.40419140208536	0.334183791184411	4.20185370783136	2.64738201770602e-05	0.000513744440955828
Cd84	142.968462360938	3.70854584306659	0.236539250191812	11.4507247354094	2.33187694463974e-30	1.62906588978921e-27
Cd93	1120.86187602758	1.73626103014122	0.189906603157625	3.87696382273825	0.000105768077696899	0.00176982837282211
Cdc20	476.048105107933	2.05384803245906	0.286262270775572	3.68140736676147	0.000231950062294305	0.00353087561754
Cdc6	98.9744468257087	2.57236678793944	0.298458203052417	5.2682981129632	1.37694365142215e-07	4.2349677304196e-06
Cdc7	38.7302942845694	1.96408118111369	0.28504231928927	3.38223876201102	0.000718976250010544	0.00958684009983385
Cdca2	133.397362212412	2.33499710284404	0.247912277501251	5.38495759992081	7.24617277613434e-08	2.39429705530344e-06
Cdca3	281.647745016375	1.68373016783093	0.240668426630745	2.84096330126413	0.00449774879467482	0.0465751530823897
Cdca5	102.236080502298	2.68894298581214	0.264545442454809	6.38432085671125	1.72159786671632e-10	8.86215154495736e-09
Cdca7	99.88816383072	3.23840749363458	0.276152213317658	8.10570180388064	5.24419209293802e-16	6.10605009106908e-14
Cdca8	258.506450331034	2.43022150729802	0.238742147832496	5.99065359963787	2.0899937648494e-09	9.06482661512619e-08
Cdh11	1064.22754347235	2.25790838270899	0.229007709239179	5.4928647899587	3.9546556477516e-08	1.39131329362714e-06
Cdh17	25.8848201556257	5.7062359446042	0.621581787061982	7.57138648937748	3.69261645668426e-14	3.25727744827006e-12
Cdh20	1.77909108567715	-3.69618537095867	0.929478216266616	-2.90075154400959	0.00372268916445499	0.0399229839615702
Cdh22	2.09743610950704	3.47015375265878	0.764109199595182	3.23272348241252	0.00122616186333349	0.0152092277797504
Cdh23	3.94288148654736	4.07537284623821	0.796951347121404	3.85892169872915	0.000113888416832773	0.00188315411806076
Cdh24	29.4077416042231	1.78142864580256	0.235763583567207	3.31445863682252	0.000918207637514714	0.0118887424563793
Cdh3	383.267070655782	2.01496344665498	0.176461943571033	5.75174128832155	8.83288989324223e-09	3.45560318403422e-07
Cdh6	1006.32704672877	1.50378499289992	0.171248280554605	2.94183971522725	0.00326268755716846	0.0355947748498451
Cdk1	375.494300449605	2.52871405094371	0.265949712243185	5.74813199852556	9.0234784985089e-09	3.51610085476758e-07
Cdk6	811.664163752538	1.73652958288203	0.161630120470974	4.5568832141921	5.19182718823925e-06	0.000114754047038585
Cdkn1a	550.141448839093	1.92425332287752	0.186086446945315	4.96679547623974	6.80683090231015e-07	1.84161022517412e-05
Cdkn2a	4.04923137527403	4.18384098266303	0.737560714967447	4.31671714348771	1.58366884300939e-05	0.00032168376155874
Cdkn2b	50.4251722945786	1.92947422076125	0.254850886713654	3.64712963233905	0.00026518615374536	0.00398104862119185
Cdkn3	79.6693184014344	1.91632065094783	0.312272138651231	2.93436569431269	0.00334230164567975	0.0363179932756459
Cdr2l	139.974824057595	1.85273919903339	0.198603963189801	4.29366657813596	1.7574634328156e-05	0.000353680475404382
Cdsn	23.4592006076429	1.95393571502796	0.301359754895779	3.16543831593528	0.00154849490663331	0.0185828888764749
Cdt1	231.559573070114	1.70326455827292	0.162425684055402	4.32976202232305	1.49270565254499e-05	0.000305244901281304
Cela1	1424.83284869235	-1.90877365454529	0.240048077411799	-3.78579851312992	0.000153215784150242	0.00244258675938295
Cemip	28.0573732592997	2.3378906713031	0.280633980595438	4.76738657401508	1.8663100235509e-06	4.57479829206507e-05
Cenpa	231.412132763139	2.33114198596665	0.246834136722721	5.39286017582719	6.93449134140528e-08	2.3068977062794e-06
Cenpe	337.252502309598	2.45824661953508	0.288080540881642	5.0619407165519	4.15010085337739e-07	1.1810799167687e-05
Cenpf	513.422208287765	1.75213125062779	0.262119087094377	2.86942572158807	0.00411217904701999	0.0433629834710286
Cenph	56.2462570540563	2.58359187696431	0.334329543602927	4.73661962355648	2.17312490907788e-06	5.25444948658498e-05
Cenpi	70.4907717687414	2.09257394664746	0.194607857937661	5.61423345504089	1.97435509160184e-08	7.27313746644512e-07
Cenpk	40.1366894176132	2.16573450258341	0.329874996739361	3.53386741676718	0.000409526452183867	0.00584299557342715
Cenpn	76.599807293956	2.10387560710504	0.229519186337809	4.80951342115838	1.51298137819114e-06	3.7942857357432e-05
Cenps	45.2772684127279	1.96499752068304	0.293938190939335	3.28299469218071	0.00102710599550459	0.0130950201411588
Cenpt	118.537911080525	1.70304949864084	0.213221170233824	3.29727811675481	0.00097626777685027	0.0125353770597465
Cep170	286.592083871262	1.90539150346162	0.184996851905197	4.89409140824511	9.87609307910151e-07	2.58616140187824e-05
Cep295nl	3.06322607496989	2.99185036479647	0.609054869174093	3.27039560080606	0.00107397176187858	0.0135710346473559
Cep55	146.717749300303	2.85972765237247	0.340850119237059	5.45614493706262	4.8658280633005e-08	1.69059436494176e-06
Cercam	72.9546402381647	1.94242581899344	0.229740301717386	4.10213537611162	4.09354636067926e-05	0.000753281847236566
Ces1d	4058.26127675882	-2.83312041870497	0.364738933851143	-5.02584245490256	5.01227254097962e-07	1.39665332156841e-05
Ces1e	663.735975251376	-2.84511194208619	0.341525173040561	-5.40256498711167	6.56946445397474e-08	2.20043311959246e-06
Ces1f	805.41551810764	-3.24565689352984	0.483009098481121	-4.6493055733144	3.33054470846163e-06	7.68263974554458e-05
Ces2b	85.3136851040412	-2.49584146515194	0.401024306012755	-3.73005187646748	0.000191440350177412	0.00298625573350906
Ces2c	1018.77492416366	-2.44394682978515	0.287106506247007	-5.02930723744335	4.92255090926309e-07	1.3736093913851e-05
Ces2g	134.045648331768	-1.8032331475495	0.226536904646508	-3.54570549466487	0.000391563553408296	0.00561126349320124
Cfp	273.367255894967	4.19663877216527	0.291185160757002	10.9780277396516	4.87449650141311e-28	2.64861183511505e-25
Cftr	297.606352244339	1.76275922504815	0.217412430991218	3.50835148464423	0.000450892906382023	0.00638199431384859
Cgas	36.4683462460785	1.98495372922919	0.206228631277646	4.77602805743859	1.78791457704239e-06	4.40470995485217e-05
Cgref1	1898.38416861832	-1.94851247263609	0.25588385203473	-3.70680863639395	0.000209887413526762	0.00323530945311032
Ch25h	50.442601908568	1.9231791154211	0.213923260457247	4.31546860985507	1.59264683426267e-05	0.000323171833247013
Chaf1a	320.722852612515	2.10187064269108	0.225248733163699	4.89179507123045	9.99204525347384e-07	2.61302670057756e-05
Chaf1b	167.075483817223	2.60176564758474	0.258898836443076	6.18683988538095	6.13822544222271e-10	2.88000778513937e-08
Chchd10	3671.16996789073	-1.73417474114613	0.195004884099466	-3.7649043742497	0.000166612832506558	0.00262619952994423
Chek1	91.4203239769429	2.33997043082446	0.286505323350843	4.67694776192199	2.91176393705931e-06	6.79677975809275e-05
Chil3	69.0432825452311	2.21764456031928	0.320289228159522	3.80170312725229	0.000143704853834544	0.0023174036651752
Chpt1	13034.5324351097	-1.67623359751298	0.230320147364546	-2.93605924297474	0.00332410831927387	0.0361640060252037
Chrna4	950.138202147156	-2.48901235021701	0.345897986186308	-4.30477311138492	1.67156961558464e-05	0.000338484195139247
Chrnb1	200.955268556883	2.06593542423435	0.169503202355034	6.28858575781764	3.20371074795112e-10	1.5627876793185e-08
Chst12	97.5698115237352	1.69263185494343	0.182694696027559	3.79119848580029	0.000149922077401398	0.00239789513985998
Chtf18	101.375234659363	2.06037769181489	0.23375024707878	4.5363703571082	5.72306425146389e-06	0.000125362664975235
Ciita	170.289655291068	1.5260899968025	0.174558490853442	3.01383217871769	0.00257970461551293	0.0291012698869945
Cilp	35.9266464049623	3.02167925476967	0.522269954509938	3.87094688735575	0.000108413413637325	0.00180418901192437
Cip2a	209.80253429445	1.74063092762138	0.226710780330583	3.26685359444049	0.00108749904942292	0.0136977262754423
Cisd1	2396.41796842567	-1.68694908697747	0.176363896052794	-3.89506640730955	9.81718296930771e-05	0.00165660750501219
Ckap2l	224.937328031463	2.2292682144877	0.307313976931702	4.00004004621273	6.33317657373092e-05	0.00112010187123644
Ckap4	647.406162592124	1.94725362231049	0.206549720112151	4.58608039650771	4.51644743919684e-06	0.000101430801788897
Cks1b	195.415243315802	2.84922769684102	0.253093018614042	7.30651405150384	2.74161844023323e-13	2.09487493396103e-11
Clca3a2	65.8260421788001	4.83812805615017	0.812643510887269	4.72301569474121	2.32372909111092e-06	5.55678053193406e-05
Clca3b	46.184945936209	8.74314864629006	1.0195153109986	7.59493120187257	3.07956005202236e-14	2.76326945768851e-12
Clcf1	82.5689322770554	2.74030624461937	0.216467892606217	8.03955830893227	9.01628750264406e-16	1.00208863545012e-13
Cldn1	1357.20189886393	2.2328047258212	0.199124380037142	6.19112900987435	5.9734791683933e-10	2.81911806261758e-08
Cldn4	1327.97471531396	2.26650235401832	0.226653974599575	5.58782327226257	2.29933460854597e-08	8.40696902388183e-07
Cldn6	77.0398149090681	2.39479927695159	0.276792683757928	5.03914792116191	4.67608983854512e-07	1.31044403054128e-05
Clec10a	60.8472414005736	2.57244439051197	0.335306778963713	4.68956934116186	2.73780647418423e-06	6.45231716162864e-05
Clec12a	111.68945777213	3.11331823156122	0.218844153497349	9.65672693461663	4.60336767816277e-22	1.26826021341608e-19
Clec18a	47.2982016187579	2.07316519090199	0.307280350616321	3.4924627908993	0.000478588269262637	0.00673985970845676
Clec2i	15.8606612684815	2.59929581982317	0.380071335767795	4.20788328220643	2.5777394298786e-05	0.000501224264292797
Clec4a1	105.32203934298	3.19413618077518	0.235556294281568	9.31469985748909	1.22297824124824e-20	2.91739968012887e-18
Clec4a2	80.0759777087805	3.00024874699361	0.271009211007268	7.38074082264299	1.57411170693967e-13	1.26193438932159e-11
Clec4a3	71.9064340238023	3.51841573095435	0.309684169702918	8.13220686536959	4.21544641231975e-16	4.96737031755341e-14
Clec4d	39.1525074291755	5.46778168268929	0.578610693378441	7.721567772283	1.14907477672362e-14	1.09111901492674e-12
Clec4e	13.2436656490901	4.7699299876794	0.582993631402627	6.46650286489289	1.00296926714391e-10	5.34579886501419e-09
Clec4n	127.833678126992	6.7942963329579	0.449124013331134	12.9013282767533	4.42405153731564e-38	6.65683631703317e-35
Clec5a	42.2780136341771	3.00818618243932	0.253158373512723	7.93252916968357	2.14727261154182e-15	2.28048350741916e-13
Clec7a	152.73244145101	3.20695110548289	0.231934193692125	9.51541931075697	1.80981526943186e-21	4.59763590718916e-19
Clip3	115.355283821924	2.03809215868894	0.238635310227162	4.35011967717922	1.36063252362652e-05	0.000280752455639857
Clspn	158.016421943651	2.37517651426365	0.253584619155019	5.4229492263606	5.86236485640778e-08	2.00128654373809e-06
Clstn2	87.9639340820049	1.92750457491997	0.180212728801113	5.1467206622435	2.65079604563986e-07	7.78561883615036e-06
Cltrn	13524.9579033492	-1.67692285161062	0.240181857929406	-2.81837628139915	0.00482672081512439	0.0495879652650463
Clu	20819.7336623777	2.02380806190079	0.226529426404036	4.51953672488772	6.19750969123476e-06	0.000135028633438885
Clybl	914.116402871676	-1.45653806825956	0.151591916299099	-3.01162541780119	0.00259853033421407	0.0292630120135644
Cmah	786.550474863256	-2.02865381613559	0.218176410818374	-4.71478017388376	2.41971842319903e-06	5.77220878978003e-05
Cmbl	1638.51921093954	-2.02381510002658	0.260523893659526	-3.92983186933551	8.50052788970566e-05	0.00145986677831899
Cmtm3	534.055067302872	2.48331413232051	0.160826918737451	9.22304639027507	2.88776822324333e-20	6.6402360540828e-18
Cndp1	309.000555751135	-1.791194938284	0.228512201018511	-3.46237502749322	0.000535430508516115	0.00742278963648741
Cnn2	1114.00350285777	1.8593225829305	0.183311026280328	4.68778447411224	2.76178647896669e-06	6.49318573498405e-05
Cntn2	23.9904548291959	3.87716111627015	0.723436080518976	3.97707716513965	6.97675301055241e-05	0.00122177498334302
Coasy	1713.19972351318	-1.51599754642384	0.162661673934288	-3.17221342891315	0.00151281782340483	0.0182555394470215
Col10a1	3.39433154233657	3.65628227603554	0.830732765753034	3.19751716260728	0.00138616162439904	0.0169149766281158
Col11a1	11.5448758718745	2.50173370623415	0.383850392305097	3.91228910101131	9.14253704688311e-05	0.00155240596505278
Col12a1	741.52712579832	2.25262088916743	0.192379336194428	6.5112028866836	7.45513680442951e-11	4.03961027787938e-09
Col15a1	2742.20479325682	2.27375272377273	0.218422915665039	5.83158923547236	5.49019373680644e-09	2.21430267393136e-07
Col17a1	41.0120185101804	4.23927800735543	0.5666458819083	5.7165826326073	1.08687629215005e-08	4.16870336289159e-07
Col1a1	10848.0460573596	3.81882642438002	0.293647953116806	9.59933959852518	8.04582733886852e-22	2.18589484132788e-19
Col1a2	11705.9179617367	2.94389155553829	0.230137399321447	8.44665648117079	2.99764112810905e-17	4.58100453960477e-15
Col3a1	14535.7949939268	3.87563572237145	0.277086705305772	10.378107889363	3.11895293506521e-25	1.22019676725621e-22
Col4a1	17053.138318282	1.70056394352338	0.130525867141704	5.3672422092613	7.9949660350722e-08	2.60215525144837e-06
Col4a2	9965.40634986507	1.49843294080067	0.133810606255593	3.72491355317983	0.00019538216500759	0.00303861458691711
Col5a1	1861.46830843552	2.88653552214214	0.266321525081164	7.08367647552033	1.40379423561227e-12	9.73253167291447e-11
Col5a3	319.958213394221	4.0585241111913	0.341224404750757	8.96338031104593	3.14874309749096e-19	6.69484388369791e-17
Col6a1	2094.60281628927	2.17304268788565	0.216547689990119	5.41701778457752	6.06013148765198e-08	2.05090366833841e-06
Col6a2	1823.64739128192	2.37571166192454	0.239159197895871	5.75228414390118	8.80456509247262e-09	3.45142480508731e-07
Col6a3	2404.80179487362	2.67258856254691	0.257060488556451	6.5065952840108	7.68731503315488e-11	4.14246747557968e-09
Col6a4	27.9007629979915	3.60696585342438	0.392496800293866	6.64200536532405	3.09443697480991e-11	1.75450091780454e-09
Col8a2	39.386190897339	2.32141873001989	0.304187382265086	4.34409448603731	1.39851317251296e-05	0.000287658424474511
Colec12	857.924853192015	1.64956839289015	0.157431635901325	4.12603470180086	3.69071602095604e-05	0.000690192123192363
Coro1a	560.502282439494	2.41142444683946	0.186900230962737	7.55175335829767	4.2943716261482e-14	3.73343126129266e-12
Coro2a	166.787272987157	1.75115048820807	0.169656327310846	4.42748290095777	9.53391276976203e-06	0.000201832107888869
Cox6a1	6202.76238131785	-1.43004760849682	0.147696351397759	-2.9117009623255	0.00359466590804838	0.0387411899875121
Cox6a2	23.3359497332609	-2.63447894869555	0.374976762914157	-4.35888063034383	1.30729391316592e-05	0.00027031687352472
Cox6c	5656.36402422688	-1.58342798562074	0.151607852795736	-3.84827022388346	0.000118954798297008	0.0019576047168738
Cox7a1	228.627000948488	-2.26402266404325	0.227953859756065	-5.5450812080826	2.93817772203728e-08	1.05650173567594e-06
Cox7a2	2853.00947671896	-1.43645129916942	0.130528892834503	-3.34371409801811	0.000826648809196835	0.0108378534562328
Cox7b	3139.80081135793	-1.47105227897923	0.147096903741947	-3.20232626925721	0.00136322500634595	0.0166662777182082
Cox7c	4402.42838303685	-1.37292052220467	0.127762116283107	-2.9188661948767	0.00351306982057084	0.0379454217339516
Cox8b	14.0331046244311	-4.46800024229445	0.794658119823856	-4.3641412020847	1.27623127119367e-05	0.000265021357142096
Cpe	914.128278468795	2.01366250363059	0.172127938042852	5.88900625404714	3.88524745909061e-09	1.61357379081255e-07
Cpne2	277.706738533726	1.61860546595039	0.166814580985433	3.7083416946892	0.000208621020153867	0.00322086485811349
Cpt1c	63.6930512346176	1.81819217081072	0.208044741026373	3.93277026265714	8.3972484605241e-05	0.00144339698713807
Cpxm1	467.45258807159	1.71543003883739	0.219395515583204	3.26091459497524	0.00111053483957203	0.013951940909999
Cpz	17.2850919277359	1.9781199697877	0.30880011319144	3.16748578774425	0.00153763225653761	0.0184865547450106
Crabp2	2.89325907480072	3.61846571078233	0.732839034749508	3.57304344695196	0.000352856188738358	0.00513558028862428
Crct1	3.50170114795063	5.02160765845998	0.886893543619987	4.53448746739682	5.77435303400882e-06	0.000126274038716581
Creb5	80.7340561666032	2.26310417020153	0.309300474705289	4.08374468679706	4.43157193446442e-05	0.000809392890850219
Crlf1	87.2067700347629	5.3133726511394	0.57758377762548	7.46796017864668	8.14474814497347e-14	6.80612757661015e-12
Cryl1	3926.54613318714	-1.72170643934524	0.211383012202273	-3.41421210638552	0.000639667562563621	0.00867119694477269
Cryzl2	2998.66991221277	-2.26979171807002	0.238309524957184	-5.32832969348647	9.91200781690486e-08	3.16294918281364e-06
Csf1	691.291035340123	2.42167423707851	0.15324160170668	9.27733866812316	1.73764440902897e-20	4.09518822711032e-18
Csf2ra	217.630354085356	1.46241158717967	0.159701292163022	2.89547805729489	0.00378581496443539	0.0404668450925249
Csf2rb	169.225938601515	2.43728071392656	0.258245914692969	5.56555063275775	2.61325887137736e-08	9.44879053290434e-07
Csf2rb2	90.2333995824795	2.54993970846724	0.24905266252117	6.22334125151338	4.86677227839494e-10	2.32192518384594e-08
Csf3	1.65057869644102	3.64494518072958	0.80426659068126	3.28864236234053	0.00100671856930581	0.0128792818405435
Csf3r	94.3039128901721	3.54933135639447	0.358524113611409	7.11062731796501	1.15516682299122e-12	8.07007793733262e-11
Cst8	3.30819032621947	-3.90102940728468	0.781817219702042	-3.71062357566169	0.000206749340805306	0.00319448961729273
Cth	2012.76351236221	-2.01957142395461	0.280847026398582	-3.63034438010259	0.000283043317745662	0.00421997739209062
Cthrc1	12.1294446244499	4.85578061947323	0.742126942379329	5.1955809704351	2.04081483232763e-07	6.15105992837607e-06
Ctla2b	16.3102437661662	2.7366240036541	0.375324409847118	4.6269945628143	3.71010250371012e-06	8.47819101344319e-05
Ctps	809.018269175735	1.7995150041881	0.175329860398679	4.56006183071211	5.1138561300666e-06	0.000113158529140535
Ctsc	1557.71577704976	2.29881181069894	0.173356760548405	7.49213244750431	6.77634874141106e-14	5.73818864635246e-12
Ctss	1207.55432020328	2.92021353184829	0.225189913137069	8.52708500615433	1.50081584333797e-17	2.40634907471591e-15
Ctxn1	136.434963370847	2.82093396754031	0.222814423675358	8.17242410748698	3.02253834928244e-16	3.64962176853789e-14
Cwh43	358.877072712932	-2.21725957225386	0.252747178399698	-4.81611537648453	1.46379906342714e-06	3.69462883609009e-05
Cx3cr1	559.327211835316	2.64237921468191	0.167440860498012	9.80871222112125	1.03278115563279e-22	3.20670352148143e-20
Cxcl1	65.7094090854486	6.14792863021481	0.487396991554158	10.5620853624879	4.46627745170282e-26	1.9414411829502e-23
Cxcl10	167.358436766428	2.45253258059933	0.188271265143542	7.71510500814818	1.20882665799523e-14	1.13682010851176e-12
Cxcl17	13.4548942411321	4.06859696109172	0.565813697031913	5.42333453076277	5.84973663570935e-08	2.00128654373809e-06
Cxcl2	24.4093163105786	6.27402395395242	0.633373012536562	8.32688455232842	8.29976122548774e-17	1.14580244095697e-14
Cxcl3	15.3829881077199	6.96785154645653	0.836958628059388	7.13040208486037	1.0007614640493e-12	7.06711010767809e-11
Cxcl5	39.1809596532091	6.87304180044902	0.726789838859044	8.08079789567346	6.43443718857515e-16	7.36046934770283e-14
Cyb5a	3529.7307864748	-1.60984394562682	0.153708265818304	-3.96754164377667	7.2617826058363e-05	0.0012671519139408
Cybb	585.638732306133	2.52487196851643	0.183313724850381	8.3183731592439	8.91788664012109e-17	1.21987958438747e-14
Cyfip2	4819.75671712166	-1.67707866775173	0.197263280135362	-3.43236038297206	0.0005983518753255	0.00817914817137813
Cygb	723.690010645755	2.07831565251935	0.208541482435642	5.17074895567662	2.33157622129302e-07	6.96304770453629e-06
Cyp2a4	1082.44168167568	-3.76922451023777	0.873312974093954	-3.17094168114334	0.00151945644661496	0.0183017780494059
Cyp2c69	11.0447970112132	-2.36129870101692	0.352876850848379	-3.85771607784447	0.000114451485966429	0.00189086614610584
Cyp2d12	396.804977105604	-3.01678925516476	0.489873230509034	-4.116961551602	3.83900086822759e-05	0.000713222818851515
Cyp2d26	4234.44303606291	-2.35501883281808	0.325683968403373	-4.1605327995139	3.1750601207128e-05	0.000601815416872705
Cyp2f2	54.2542491524447	-2.20476744530773	0.31522197030724	-3.82196534122755	0.00013239230054048	0.00215217737866143
Cyp2j11	1889.10052281875	-2.37439525592418	0.264209278002265	-5.20191897240034	1.97241223479629e-07	5.95406724148922e-06
Cyp2j13	77.7110083113441	3.02591660953491	0.373652594121708	5.42192571764943	5.89603842447949e-08	2.00927539409832e-06
Cyp4a10	3760.26179429601	-2.51216929530158	0.470806581682785	-3.21186948979493	0.00131874268806317	0.0161932992600148
Cyp4a12b	132.613824824842	2.75806351342154	0.334029694379752	5.26319528773042	1.41573058762871e-07	4.34061222956194e-06
Cyp4a14	3576.27544716106	-2.69679117683774	0.529011490653335	-3.20747508667947	0.00133905658081371	0.016391292726719
Cyp4f14	59.0147101224952	-3.6876780426291	0.54191163113754	-4.95962420475701	7.06296777269805e-07	1.90301257027199e-05
Cyp4f18	61.7820346394354	3.10729404277887	0.322939761008655	6.52534713036587	6.78442223233706e-11	3.68639120240959e-09
Cyp51	3625.71304859513	-2.04748176708208	0.280211087274787	-3.73818815404286	0.000185351213814906	0.00290517235050751
Cyrib	361.288169327776	1.52834303798573	0.154523121172635	3.41918435232397	0.000628091572121601	0.00853201336268794
Cysltr1	47.7859810020501	2.89628622170069	0.279979295998341	6.77295160322114	1.26181171788e-11	7.58036586457628e-10
Cyth4	452.3558984119	2.46168919941777	0.175543957382001	8.32662782141221	8.31777243575937e-17	1.14580244095697e-14
D630003M21Rik	126.16546802325	2.45712053216313	0.215412737970956	6.76431925933549	1.33937445147099e-11	8.01208062545076e-10
D630023F18Rik	1210.05633269943	-2.15771462489703	0.289577036063891	-3.99795039217679	6.38933372188408e-05	0.0011279941961532
Dact3	107.069331970361	1.56525783065755	0.196345947076816	2.87888718393769	0.00399081067658769	0.0422197120847657
Dapp1	135.2303865367	2.04567611145471	0.202004611292525	5.17649624314986	2.26091602926794e-07	6.76235144472631e-06
Dbf4	181.391396902438	2.3841940363845	0.230502102115289	6.00512543565513	1.9118404052469e-09	8.34765851942737e-08
Dcdc2a	1104.69536423443	2.27923136037216	0.223387186470116	5.72652075790966	1.02511224149223e-08	3.95507308793482e-07
Dchs2	8.47393548396174	4.14964860431073	0.734218852531559	4.28979532935018	1.78837853592893e-05	0.000359162962436404
Dck	218.962900002334	1.71127893425141	0.159107260412642	4.47043668784645	7.80600496904367e-06	0.000167426823683622
Dclk1	131.378421581303	3.42026642450293	0.29218972155808	8.28320178956687	1.19906990497332e-16	1.57416150410624e-14
Dctd	58.0031579772972	2.02884930689724	0.241237534509093	4.26488070768464	2.00009034907851e-05	0.000396390752971881
Dcxr	2047.55459426433	-2.12331004451099	0.236961132923966	-4.74048224976808	2.13210131483681e-06	5.16163784895085e-05
Ddc	1606.60560598594	-1.85082464734347	0.215991031199497	-3.93916655991894	8.17651532968773e-05	0.0014099849355709
Ddias	57.6257559964736	2.43622154647325	0.281819287432782	5.09625001026876	3.46447534397068e-07	1.00397929190238e-05
Ddr2	693.225868548169	1.81286302562668	0.183169454432935	4.43776517292791	9.08977061900243e-06	0.000193266307693811
Ddt	1100.26044338174	-1.60377690109705	0.156328883709048	-3.86222230193094	0.000112360252255012	0.00186103208667256
Ddx11	105.035910229305	1.53070266205783	0.175013115719934	3.03235937418024	0.00242650128894832	0.0276601350309547
Defb1	3315.23435819745	-1.69348488772492	0.236755379993751	-2.92911986939103	0.00339923305925383	0.0368992219045861
Defb11	3.08763176051103	-3.1573844881576	0.666946841086804	-3.23471730466869	0.00121763223977369	0.0151226058680719
Defb29	199.321927986492	-1.99662634252049	0.287205765188488	-3.47007777461022	0.000520307679484937	0.0072439420059821
Defb36	7.03348282435748	5.27582153945428	0.713004141008308	5.99690982636868	2.01107657485466e-09	8.74192641794046e-08
Depdc1a	78.6958360304498	2.40014704808978	0.342112547706392	4.09265037917118	4.2647049209196e-05	0.000781835922756404
Dgat2	1846.46280658775	-1.65683718556198	0.232734253008916	-2.82226263246611	0.00476861079737503	0.0490682776472661
Dhrs11	308.807561547063	-1.43651895743861	0.151480884209438	-2.88167685128559	0.00395565182533673	0.0419157667147409
Dhrs9	14.87003538525	3.96955086771715	0.50746075088302	5.85178432528999	4.86327019055329e-09	1.99017632212161e-07
Diaph3	170.657196567924	2.3178602020575	0.280634464292942	4.69600270008835	2.65302034778036e-06	6.26760036508835e-05
Dio1	748.442955240805	-2.86252357522887	0.345586069536099	-5.38946369490253	7.0668253702666e-08	2.34692989928328e-06
Dio2	23.9851053704004	3.64997542572367	0.802105853393052	3.30377270595122	0.00095393139734226	0.0122923926636442
Dlgap5	227.236826134652	2.93879952939437	0.298420954734724	6.49686122450025	8.20130486699738e-11	4.40730012371802e-09
Dmgdh	1366.20486048741	-3.11588302034464	0.432602237096648	-4.89105889637811	1.00294945613948e-06	2.61931833264945e-05
Dmtn	1943.19935174299	-1.63257381968329	0.195114590845567	-3.24206312271117	0.00118667735401679	0.0147945160751576
Dnah6	2.37358664595657	3.3833875635785	0.699278527733577	3.40835227888845	0.00065356460734168	0.00882289667647384
Dnajc12	1445.80763232151	-2.13961410069577	0.295546146925844	-3.85595993231375	0.000115276369873425	0.00190128252200174
Dnajc6	437.481632560278	-1.7693562863171	0.263374979167574	-2.92114417530753	0.00348748396485541	0.0377218723980128
Dnmt1	1000.1475536633	1.46809677750079	0.130582647187169	3.58467826762503	0.000337493981866666	0.00495437322470018
Dnmt3l	7.27172248598369	3.98804613847662	0.53559074610794	5.57897267678786	2.41943237665952e-08	8.7967503196723e-07
Dock10	358.23180689993	2.14888282640373	0.161332675155254	7.12120359560226	1.06988611749714e-12	7.52807278574157e-11
Dock11	116.831526610527	2.12131784159263	0.184752146770157	6.06930886160481	1.28461880134727e-09	5.67233146120856e-08
Dock2	189.882298489865	2.55796447403409	0.209656702518287	7.43102631740665	1.07758267378716e-13	8.74630484728242e-12
Dok1	160.639548485843	1.97694039792687	0.170727347671712	5.72222559097801	1.05137574069407e-08	4.0404638239129e-07
Dok3	60.7014937779922	1.85950687061301	0.174152716900706	4.93536297285022	8.00018331315382e-07	2.12789410365058e-05
Dpep1	2600.71947326504	-1.80710259765911	0.247492792367758	-3.26111556598307	0.00110974800744121	0.0139510159213094
Dpep2	30.3229033478435	3.23968824651994	0.306825440421924	7.29955196492208	2.88727539247474e-13	2.19758731331511e-11
Dpt	197.946507748539	2.07354410108785	0.287893835546821	3.72895827744549	0.000192272980623189	0.0029968540031635
Dpys	256.313685924895	-2.98872044479362	0.41354844895013	-4.80891767298937	1.51749682980466e-06	3.8007369382598e-05
Dpysl3	784.650769165651	2.67170651846261	0.18689314493385	8.94471821882125	3.72899902688582e-19	7.8433279532165e-17
Dpysl4	2.18028337628922	3.28379079240008	0.740368477629676	3.08466778557583	0.00203779632499535	0.0237836121200681
Draxin	10.7278897184488	3.50775752604681	0.66368689721806	3.77852498905498	0.000157760023776741	0.00250482453335781
Drd4	1.48575802800061	3.77670727404662	0.972733729639967	2.85453993157444	0.00430992132071541	0.045039997084162
Dscc1	38.8285054122006	2.31196778104437	0.259257076041792	5.06048976974839	4.18180897656769e-07	1.18723316967548e-05
Dse	334.561137173743	1.90039216775315	0.147774300850018	6.09302268780141	1.10798351925589e-09	4.99384000464617e-08
Dtl	137.655686019467	2.20333422600851	0.233369182762413	5.15635445847875	2.51804031945348e-07	7.44039073849388e-06
Dtx3l	367.076619744465	1.27597158939099	0.0883835688296415	3.12243093422623	0.00179364184254446	0.0212381525920171
Dusp10	52.4641321422604	2.40752002445249	0.264172982437153	5.32802412823323	9.92869369890808e-08	3.16311363915865e-06
Dusp15	97.8488727963128	-2.90565712032634	0.533735767677179	-3.57041299409213	0.000356418829642199	0.00518357526143574
Dusp28	177.628242237461	-1.33247852726975	0.117552045409693	-2.82835169827116	0.00467883736345012	0.0482969591907376
Dusp5	93.8538694708789	2.8513395306636	0.298372279612817	6.20479735270981	5.476742807437e-10	2.60658311572446e-08
Dusp8	152.417539874845	1.72529112279436	0.209175554662427	3.46737994296158	0.000525558454466915	0.00729627319221244
E230025N22Rik	3.2997176163887	4.41004968223445	0.727256924472809	4.68892019791549	2.74650461628732e-06	6.46502729232204e-05
E2f7	85.4507765094695	2.00669982307538	0.194236446062904	5.18285750939533	2.18511976336787e-07	6.54565508288497e-06
E2f8	136.43194532789	3.12857549575126	0.315643903448756	6.74359768237003	1.54512011419836e-11	9.15881653146486e-10
Eaf2	95.8272597097066	-1.70838382339539	0.245034075763109	-2.89096045596625	0.00384066443499292	0.0408966995170912
Ear2	10.9857140597577	2.36403919566032	0.479872426737032	2.84250379821845	0.00447606977616026	0.0464243907165805
Ebi3	21.7179921875737	1.68421107587096	0.218702681365178	3.1284987984601	0.00175701729366283	0.0208862563750139
Echdc3	520.546311619947	-1.66330983570196	0.208838886448526	-3.17617971912261	0.00149228470464845	0.0180626840721079
Echs1	2994.86020876999	-1.54939243437912	0.157093347598945	-3.49723551490996	0.00047010660674452	0.00662996058725996
Eci3	1494.60783515649	-2.77650551327048	0.354287667816247	-5.01430242892865	5.32262121888107e-07	1.47674051980103e-05
Ecscr	172.35326355113	1.70419883334799	0.179319246153105	3.92706777691189	8.59877560968475e-05	0.00147286033013173
Ect2	483.193352534687	2.01597014844297	0.240595893056504	4.22272440121982	2.41366889900358e-05	0.000472137773334089
Eda2r	51.8103520804294	3.17968229559786	0.282930809722428	7.7039411074964	1.31932670205927e-14	1.23480141717614e-12
Edn1	99.5312129050216	2.29713461218488	0.261764517033354	4.95534928448533	7.22004699702185e-07	1.9373297573216e-05
Ednra	141.367430789693	1.84704662357748	0.222182151471239	3.81239725139275	0.000137625447203944	0.00223039881752804
Efemp2	636.148337399927	2.14308416529544	0.188909808211123	6.05095191255472	1.43992429074065e-09	6.34377456107609e-08
Efhc1	14.6827484390593	2.1141627535803	0.302018788541237	3.68905113142712	0.000225091982537298	0.00343717741640288
Efhd2	988.180811516057	1.63186928272246	0.147123804362545	4.29481337476424	1.7484035236397e-05	0.00035258269408161
Efs	41.3721430226596	1.59786707991097	0.208203836163878	2.87154689810994	0.00408468167728835	0.043142796052612
Egf	25965.2171404384	-3.48896040738743	0.522187832652787	-4.76640827639198	1.87539046857828e-06	4.59130324854315e-05
Egr1	393.748204633838	2.78631091566782	0.27829123184985	6.41885446334007	1.37303591599767e-10	7.1621214807548e-09
Egr2	31.857928937648	4.43086471587812	0.5104718348808	6.72096770369174	1.80521607420718e-11	1.06041536419119e-09
Egr3	13.1065888100751	3.66257435783209	0.479059255030275	5.55792280364946	2.73004071152205e-08	9.8528277413437e-07
Ehhadh	4512.94233699945	-2.26162877029055	0.333735488578189	-3.78032547771727	0.000156623475001573	0.00248879918318909
Eif4ebp1	440.790924398217	1.47878146959196	0.143037518206351	3.34724396505014	0.00081619345255046	0.0107223372231965
Elavl3	16.0268639089367	-2.31599380372777	0.422999385482646	-3.11110098239554	0.0018639118688205	0.0219770826196491
Elf4	277.535676901616	2.21365679152792	0.179196312181462	6.77277772490609	1.26332972335354e-11	7.58036586457628e-10
Ell3	211.741469886021	-1.82650075514895	0.204653379642944	-4.03853948852903	5.37850399012433e-05	0.00096345161676577
Elmo1	109.129940114162	1.61487688184847	0.182437053111698	3.3703508764308	0.000750725264045153	0.00998108987187708
Eme1	42.0977829024364	2.70449654313483	0.260475456573756	6.54378944394778	5.99792289410704e-11	3.27724496457061e-09
Emilin1	2476.24505388785	1.66951094197737	0.151058448131585	4.43213173614865	9.33059782535765e-06	0.000197956425229741
Emilin2	179.448317679827	3.02413707201852	0.284630419077909	7.11145730163323	1.14823986631357e-12	8.05043728493178e-11
Emp1	1494.40501377181	1.65994728236524	0.152088971328859	4.33921852846418	1.4299028059094e-05	0.000293497678765937
Emp2	696.327296779165	1.46965530871715	0.137993904587212	3.40344966773752	0.000665406716752737	0.00893957471593426
Emp3	300.54072802976	2.3390204207782	0.181497103684887	7.37764070936907	1.6111905571267e-13	1.28115847512014e-11
Emx1	650.543640472493	-1.73679012706678	0.228995505224326	-3.21748728799289	0.00129318757450275	0.0159495852111275
Enc1	286.06660092816	1.82951299565103	0.16886507132498	4.91228286076185	9.00220545962992e-07	2.37320944738303e-05
Endog	307.118331943432	-1.55603814257514	0.188502082510266	-2.94977188140536	0.00318008634838572	0.0347906426514391
Epha2	373.073769211057	2.10929192758656	0.200410050203017	5.53511127043201	3.11030832780096e-08	1.11634387523146e-06
Epha3	71.9862178820406	1.79132726541549	0.232078612586451	3.40973800470611	0.000650253129905301	0.00878425516165579
Ephx2	2093.45604810741	-1.67791420139269	0.227645752119106	-2.9779347740168	0.00290197734555738	0.0320890779290265
Epo	2.55409056372991	-4.77068315650345	0.790931780888151	-4.76739365848883	1.86624442060908e-06	4.57479829206507e-05
Epsti1	122.143726738434	1.78657181136803	0.134928494543816	5.82954559766916	5.55785091678574e-09	2.23697781447008e-07
Ercc6l	144.908664101945	3.23154060132787	0.266771004896891	8.36500429344027	6.01127369759193e-17	8.58295801449604e-15
Ereg	6.37855579251007	3.98092486910982	0.603577882001243	4.93875762847069	7.86218580417979e-07	2.09812027988487e-05
Erfe	12.6713000667677	2.55254306735956	0.442261488254392	3.51046407745666	0.000447325244101324	0.00634067326077246
Erich4	720.559238200738	-1.66888253394355	0.2302510130702	-2.90501451014079	0.00367236075045088	0.0394698069448184
Esco2	105.683657948666	1.79320706428581	0.26252478015079	3.02145597010006	0.00251562223313905	0.0285927289380784
Espl1	152.984193828927	1.87421162676204	0.269313525854872	3.24607397265719	0.00117008431759692	0.0146436464085178
Espnl	27.5743020624769	-2.06723409588177	0.374019118152593	-2.85342123994411	0.00432512475773824	0.0450739293479583
Esrrb	490.613230862777	-2.16745930363171	0.28287392013787	-4.1271365810701	3.67308257311791e-05	0.000687551848925927
Esyt1	1008.72039407736	1.86876517237286	0.152478617394369	5.69761968739456	1.21491688761647e-08	4.59670971734349e-07
Etfb	5322.10037325461	-1.43176729242804	0.149228437730305	-2.8933311840224	0.00381179137345873	0.0406556439783131
Evi2	12.0942948528732	2.90321339288832	0.367151730570224	5.18372442350315	2.17498230703946e-07	6.52528050736179e-06
Evi2a	99.8959189322841	2.2946997110344	0.229277028532099	5.64687932028542	1.63386434367031e-08	6.11090256721511e-07
Evi2b	71.4745650975335	2.68425248610879	0.224283032492488	7.50949578036047	5.93555318899562e-14	5.04805895347579e-12
Exo1	76.5598643382779	2.88112459748132	0.349717697708474	5.37898027411079	7.49089149930113e-08	2.46682371410487e-06
F13a1	327.686930390174	5.02918754113601	0.369103803672428	10.9161366018103	9.65144094114644e-28	5.10248206080447e-25
F13b	1558.3982701614	-2.07688661485795	0.347167060665766	-3.10192623917948	0.00192265858549738	0.0225745045563711
F2r	2542.42419184715	1.52449957694914	0.162107527242492	3.2355041488268	0.0012142812076567	0.0150905684262851
F2rl1	1087.23023636994	1.8117984235972	0.142207440237844	5.70855098888957	1.13942044561408e-08	4.33337105622918e-07
F3	544.365560968319	2.06119545924487	0.201349743864012	5.27040878662147	1.36120257634119e-07	4.1997608195284e-06
F7	10.8428167957865	4.75537673116864	0.797325845605736	4.70996488056353	2.47759479628097e-06	5.88872804496379e-05
Fabp1	23.4230430204301	-2.35538928919783	0.387337321339541	-3.49924785071175	0.00046657266275553	0.00658962300083821
Fabp3	1008.30309271441	-1.76386277805082	0.245941356445526	-3.1058736484606	0.0018971776234487	0.0223289359159326
Fads6	504.68714599311	-2.06913614920144	0.219023610596053	-4.8813739591448	1.05349248001562e-06	2.74034127680658e-05
Fah	3097.12604035981	-1.88535966691852	0.256332008272234	-3.45395673714783	0.000552425988265737	0.00763135929128961
Fahd1	1478.9527045607	-1.70989804025303	0.205020243167006	-3.46257535005827	0.000535032080987663	0.0074225266214182
Fahd2a	662.857286169281	-1.72736203235467	0.177535942291412	-4.09698466105954	4.18566625814579e-05	0.000768065831853563
Fam107a	1470.01269262802	-2.23217010341977	0.413306300420027	-2.98125168226945	0.00287072755309567	0.0317974528120636
Fam111a	272.638874155308	2.54355345931335	0.182273405556651	8.46834158060219	2.48911471266337e-17	3.89516583155266e-15
Fam131b	2.90953953285518	3.91947405164026	0.874226677465814	3.33949320798944	0.000839314033569636	0.0109891712253385
Fam151a	1909.65800914025	-2.36920743600176	0.345785082883206	-3.95970648758215	7.50419361816466e-05	0.00130515181979933
Fam171b	32.1634079764192	3.11064355494672	0.3515796288232	6.00331584060039	1.93328021847187e-09	8.42247090279026e-08
Fam189a1	3.02339742366453	3.78497862153372	0.862933154400733	3.22733992468716	0.00124946929715263	0.0154591201275159
Fam25c	60.8148651286518	-3.53465010694141	0.442195602155939	-5.73196588700486	9.92732413131497e-09	3.83771516467692e-07
Fam3d	32.2523458791457	3.95428289014717	0.405846852080123	7.27930468107692	3.35545090115072e-13	2.51478831714211e-11
Fam83a	1.92950290496963	4.11782496934342	1.02883433663963	3.03044412332392	0.00244194366630102	0.0278199534400199
Fam83c	12.1212864459197	2.28492839779707	0.353447271808135	3.63541750152362	0.00027753080069037	0.00414410686435445
Fam83d	99.7967446022643	2.6410250844503	0.315112960432961	5.20773592490626	1.91158709439571e-07	5.788321231188e-06
Fancb	35.3235084844063	1.81693110054611	0.213692718779631	3.82292436172601	0.000131878243323611	0.00214793531861211
Fancd2	82.2707092934283	1.91504602997378	0.29898511996873	3.06050692445657	0.00220962651177638	0.0255150556061734
Fancd2os	26.3619839793703	-2.22198218616855	0.300019082627825	-4.07301487447191	4.64084592480472e-05	0.000842893102461514
Fanci	97.3037375394003	2.02326997611838	0.235573358677859	4.34374235635736	1.40075785665511e-05	0.000287817483550743
Fap	16.179689120424	3.32730092098972	0.531118217179092	4.38188871274389	1.17654905398413e-05	0.000245881154326747
Fat1	2595.86732811579	1.45409250908943	0.125975040725894	3.60462284015038	0.000312606566799555	0.00462548945020128
Faxc	17.1875965011048	3.57856273245538	0.35857848565844	7.19106927935313	6.42858500007392e-13	4.67470450507234e-11
Fblim1	788.973233128985	2.67918791220053	0.208269623169039	8.06256758258812	7.47084186613948e-16	8.49634521764851e-14
Fbln1	637.57107900913	1.89925803003397	0.199704184753362	4.50295035702215	6.70165423247174e-06	0.000145172822194219
Fbln2	565.90746183203	2.87574992578122	0.318464256333124	5.88998573145718	3.86228964867033e-09	1.60745208122639e-07
Fbn1	1623.82289654719	2.56123934732998	0.209917433511615	7.43739727193071	1.02688381337051e-13	8.40454990516337e-12
Fbn2	48.0036171557094	3.35952406174588	0.539801760318739	4.37109367770983	1.23625735011523e-05	0.000257533866087371
Fbp1	11277.3464587365	-2.27633798506956	0.279041321546968	-4.57401068054623	4.78475431753979e-06	0.000106843126946799
Fbxo48	10.5151364657035	2.35022070119495	0.407415375441408	3.31411326764993	0.000919342574262736	0.0118936905391226
Fcamr	57.7911523085126	-2.25533362837025	0.442121257560295	-2.83934239058626	0.00452066212253639	0.0467876570258912
Fcer1g	268.798913590155	2.80129138097962	0.20297721423318	8.87435265965517	7.03413411931335e-19	1.38984542937261e-16
Fcgr1	214.021749111097	3.47987513665774	0.232533533928049	10.6645914452282	1.49052672811057e-26	6.6264075746752e-24
Fcgr3	378.23866977596	3.78006232325166	0.20843205875895	13.3379785230965	1.39182680696387e-40	2.72255241710202e-37
Fcgr4	87.537149048689	1.90675464513522	0.207822599554021	4.3631185784466	1.28221398038807e-05	0.000265974418561728
Fcna	16.1257107618367	2.91207043303028	0.573356879364014	3.3348696106188	0.000853394044541095	0.0111436855175356
Fcrl1	7.43696476367546	2.86627710926058	0.454188874163704	4.10903308166003	3.97319163351011e-05	0.000733896142994252
Fcrls	228.566210171921	6.42078610792472	0.38215051830648	14.18495029641	1.13546156783151e-45	3.70179395472535e-42
Fen1	305.925231572934	1.54287133948682	0.182118906780568	2.98086205920905	0.00287438234232051	0.0318199168070919
Fermt3	233.677740066433	2.35609226852841	0.169781313723267	7.98728811074434	1.37939460386173e-15	1.51586167674939e-13
Fes	235.886922950661	1.96499247384944	0.203791585185712	4.73519293237775	2.18846814603748e-06	5.27849881684822e-05
Fgf7	7.26398993066301	2.67749382276528	0.545735872178421	3.07381997094896	0.00211336922283443	0.02457765479659
Fgf9	274.294591338128	-1.66679505926166	0.203045852152832	-3.28396296792983	0.00102358371261614	0.0130623717114073
Fgr	89.0932348731351	2.44646974904194	0.303086115697403	4.77247116950112	1.8197916487271e-06	4.47760307430827e-05
Fhl3	184.418538690916	1.75159930913119	0.170591007150245	4.40585539464711	1.05367240623144e-05	0.000221860989647936
Fignl1	150.708784360022	2.57325715760627	0.265116113722386	5.93421929552608	2.95246989273443e-09	1.24737070349413e-07
Fitm1	276.493258952061	-2.30646507003859	0.310704076328944	-4.20485333013598	2.61251517399113e-05	0.00050748172113645
Fkbp10	368.553324713938	2.43399544494487	0.235147582443818	6.09827849404952	1.07216835257543e-09	4.85478822794628e-08
Fkbp1b	23.1974078200166	2.02678344428242	0.220722429973082	4.65192162123096	3.28856079961713e-06	7.60372787249535e-05
Flna	7784.50027864289	2.12125428466627	0.191061865694982	5.86854043630179	4.39648183164414e-09	1.80292622869583e-07
Flnc	496.000822328142	5.08739865866376	0.308489553840427	13.2497149669387	4.52920160655446e-40	7.38297605215097e-37
Fmc1	437.399383838929	-1.5413388797586	0.169213797652437	-3.19914148413893	0.00137837505856203	0.0168304585022046
Fn1	6587.54207488914	2.82212452702028	0.227671614229618	8.0033013038796	1.21127065927304e-15	1.33862516192316e-13
Fn3k	274.89251308732	-1.8384484073064	0.2343063896996	-3.57842741028684	0.000345667843369391	0.00504597662996169
Fndc1	120.776536374498	2.93024633766141	0.309688182493202	6.2328705025862	4.57964738981769e-10	2.19028074797613e-08
Folr2	44.2227596427535	1.94563517128816	0.325760513794655	2.90285387959649	0.00369779123327902	0.0397213038518237
Fos	55.2538978316936	2.34591168385553	0.290162933653223	4.63846869381341	3.51000089046397e-06	8.05858303032461e-05
Fosl1	31.0995506198504	6.20288694884948	0.603801576529554	8.6168820206696	6.88019616088851e-18	1.19100457613398e-15
Fosl2	864.986515044097	2.33480210806075	0.18251020624604	7.31357514473089	2.60126726684891e-13	1.99542701987575e-11
Foxj1	72.4499599199259	3.77236750648766	0.348175731319393	7.96255240416077	1.685261994424e-15	1.84164300966078e-13
Foxm1	335.437185889712	2.15532555537365	0.245070022766816	4.71426714018362	2.42582239111695e-06	5.77972129021178e-05
Foxn1	5.42494419842408	3.32954982087801	0.565320775256667	4.12075749351393	3.77628751517502e-05	0.000704846947369643
Fpr1	4.82380556151118	4.45836266688022	0.799858182943848	4.32371980511826	1.53420130380269e-05	0.000312284200870805
Fpr2	8.27490239249769	3.75333010148224	0.543947480081944	5.06175725102625	4.15409735052843e-07	1.1810799167687e-05
Frem1	314.591012443755	2.00712001867228	0.227366370967582	4.42950298404452	9.44505063318021e-06	0.000200167535683248
Frmd6	441.477231906382	1.79578908587459	0.157740817266847	5.04491544841161	4.53721961853913e-07	1.27701515047833e-05
Frzb	405.698546019373	2.34363577796128	0.247872992662905	5.42066226548755	5.93786470211864e-08	2.02000993805466e-06
Fscn1	509.523980023904	1.89020437925457	0.234275498191861	3.7998185304275	0.000144802083359514	0.00233317426078703
Fstl1	2310.71925372439	2.04651966576576	0.187754984498465	5.57385823104106	2.49158521117531e-08	9.02553672514821e-07
Fut10	89.1314375817921	2.00814022816842	0.171649974297999	5.87323261941304	4.27378103670987e-09	1.75998801808593e-07
Fut2	12.1356228961412	4.49376924024713	0.585038609156045	5.9718609773244	2.34562377708648e-09	1.00841201546349e-07
Fxyd2	20579.0508885999	-1.52380291958946	0.177260610338141	-2.95498767938494	0.00312681537559293	0.0342653420515257
Fxyd5	366.766759372162	2.11921412086028	0.180903407347753	6.18680508714133	6.1395800133077e-10	2.88000778513937e-08
Fyb	205.179174597411	2.39630749097645	0.191406978213633	7.29496648454481	2.98733433201433e-13	2.26493204916792e-11
G6pc	5241.66735286299	-2.84244754137443	0.354795493688279	-5.19298461832549	2.06949288591085e-07	6.21833338576069e-06
Gabrp	25.6883448860013	6.04162090615571	0.616608119916735	8.17637774026803	2.92504027571599e-16	3.57604455208003e-14
Gad1-ps	4.44162805025712	3.60908118983381	0.70269630253099	3.71295704906424	0.000204851662770204	0.00316767065252803
Gadd45b	117.824621411506	1.91993550263045	0.175144486660594	5.25243768827941	1.50099252141481e-07	4.59482233355165e-06
Galm	1723.60454838339	-1.50339041380274	0.161146906560598	-3.12379818233397	0.00178532866114612	0.0211525220718833
Galnt11	7232.37264334232	-2.06125970116131	0.23702862985287	-4.4773481660003	7.55759416113703e-06	0.000162633772701872
Galnt5	1.88471935207263	3.2949069506633	0.809273985726025	2.83576018893584	0.00457167594543419	0.0472656200679906
Galnt6	45.9664184451184	3.01487865037215	0.324866223001434	6.20217956719758	5.56864863870212e-10	2.64389165101097e-08
Gapt	9.39502861933994	2.78823853692249	0.417808712776935	4.28004127783046	1.86858653405154e-05	0.000373354659781228
Garem2	2.85621039916576	4.18215132441563	0.821599085609235	3.87311935973734	0.000107451170108191	0.00179186047611793
Garnl3	38.0787465557625	1.67983365820872	0.223080722382997	3.04747828923356	0.00230770195800365	0.0265067281271342
Gas7	443.087750506718	1.56239574130355	0.130665906210449	4.30407408951624	1.67685544715094e-05	0.000339203406429364
Gask1b	152.717631259355	2.00020544549305	0.229187532607031	4.36413549251835	1.27626460011172e-05	0.000265021357142096
Gata6	70.2601026412667	1.68504501625764	0.227332231440038	3.01340910577535	0.00258330412875093	0.0291250789985573
Gatd3a	2476.61280134521	-1.59026550377185	0.175639740454413	-3.36066030526307	0.000777563934073388	0.0102700392399794
Gatm	9914.61034822521	-2.00262020442172	0.283504325362145	-3.53652524751072	0.000405427747318749	0.00579296725003802
Gbgt1	16.2850301673433	2.22883079033865	0.259504565923825	4.73529545025176	2.18736216547978e-06	5.27849881684822e-05
Gbp2	407.936642732205	1.58883428406394	0.171735510950937	3.4287275869937	0.000606417865071052	0.00827783660757491
Gbx2	5.25811701870033	5.02248354233708	0.740196127210083	5.43434826861154	5.49970721488924e-08	1.89735049083683e-06
Gcdh	3906.96282808218	-2.03448905169282	0.210959790105097	-4.90372620857013	9.40355370433543e-07	2.46903240282557e-05
Gchfr	214.499957271213	-1.97178949024237	0.255557967687832	-3.80261863496044	0.000143174666981646	0.00231075879606268
Gcsh	1563.85945907154	-1.42845860487634	0.129590787861587	-3.30624276575869	0.000945561256211892	0.0122086625298751
Gdf15	198.376145894757	2.10614358037567	0.239332141271611	4.62179285447638	3.80437794266757e-06	8.6733609483124e-05
Gdf3	10.7737820010495	4.11597459640812	0.836867574253823	3.723378336395	0.00019657460936242	0.00304932270716757
Gdnf	6.95394608675038	2.62848967906355	0.394171293889017	4.13142637302774	3.6051916803618e-05	0.000676786511128189
Gem	84.8958588982462	1.65862787611808	0.135890750545334	4.84674544422625	1.25503292857099e-06	3.20074303986664e-05
Gen1	95.9553990742821	2.19592240009137	0.233297668946823	5.12616523555562	2.9570311181988e-07	8.67203683704447e-06
Ggct	385.186887878223	-1.91741967005151	0.248727558038125	-3.68845204483088	0.000225622538865082	0.0034425916402027
Ggnbp1	133.564168956069	-1.9113655970859	0.246140213673837	-3.70262779690915	0.000213377814849043	0.0032813549027218
Ggt7	31.9110653832506	1.81535746340538	0.218583125009575	3.73019400911969	0.000191332384200909	0.00298625573350906
Ggta1	232.964581794796	1.81964617022179	0.152765239367465	5.36539708650728	8.07713238594229e-08	2.62453133889397e-06
Ghr	6550.50074065939	-1.86878270913587	0.284241152023129	-3.05649869117184	0.00223938458229272	0.0258248175404357
Gins1	72.3681919690615	2.15435622438296	0.29275188739065	3.9431213737747	8.04279249848945e-05	0.00138857073312403
Gins2	380.413950003577	2.36604969881231	0.248868306762723	5.48904646229116	4.04109325058631e-08	1.41917100672745e-06
Gja1	218.745571682759	2.49902872977211	0.253455514569863	5.91436620472078	3.33155918929983e-09	1.40449632116151e-07
Gjb1	618.164636926859	-1.81679991516717	0.211262375193126	-3.86628198428844	0.000110507159663355	0.00183344406291339
Gjb2	1195.19339640042	-1.96707504476473	0.233405835658162	-4.14331990473912	3.42313909752486e-05	0.000645086935324508
Gjb3	57.878766135732	5.53248018452105	0.527929099047792	8.58539563872523	9.05243480155714e-18	1.5265058375281e-15
Gjb4	90.8482712939168	6.57970959818838	0.46108194239711	12.1013405321842	1.03900482000217e-33	1.01619866420312e-30
Gjb5	20.9413886617084	4.80448482803374	0.489700980000715	7.76899574109121	7.91108278097455e-15	7.69893981485787e-13
Gjb6	19.4599882932997	-2.83575659646164	0.392395884999489	-4.67832784858087	2.89223847349943e-06	6.76681949405629e-05
Glb1l2	1807.92040609055	-1.67721654012334	0.215456917054882	-3.14316453321772	0.00167131866930334	0.0199588916301847
Gldc	2055.19099537239	-2.18682307696958	0.282743643201741	-4.19752346517926	2.69849704751116e-05	0.000523144705117601
Gli1	26.6277923372965	2.08592458904478	0.260189951634807	4.17358388447277	2.99845188805284e-05	0.000570551725507798
Gli2	11.3222659459815	2.58918772027871	0.53148914410827	2.99006619024184	0.00278917000341472	0.0310152061690863
Gli3	54.2597601763731	2.8771011963639	0.250834579865005	7.4834227297294	7.24114854237268e-14	6.10534942402379e-12
Glipr1	37.6765120506131	1.96306012820786	0.199994477381832	4.81543361004498	1.46880592610181e-06	3.70248875263886e-05
Glipr2	198.189933726131	3.15866972270689	0.249931180662957	8.63705647683052	5.76798736925831e-18	1.00738929401841e-15
Glod5	293.849247767073	-1.55202790072247	0.170136018415306	-3.24462689243705	0.00117604606083593	0.0146900619387047
Gm11027	15.1760831877566	4.09668888697548	0.667090735604463	4.64208048725112	3.44918441843711e-06	7.93758781282922e-05
Gm11127	112.554280646734	-2.20299587656341	0.325402662458585	-3.6969454013503	0.000218209249510183	0.00334251458862074
Gm1123	6.14012449336083	-2.35851318379267	0.441641782631519	-3.07605221520931	0.00209761108109197	0.0244089056259608
Gm11425	1.79695002557616	3.23698699105489	0.729904616784131	3.06476618946566	0.00217840224628064	0.0251991285272002
Gm11427	56.4163582648247	2.73668442265026	0.264275617523025	6.57148941293817	4.98144289824191e-11	2.76823876512813e-09
Gm13259	3.52033420993493	-2.92564909781774	0.586788927680146	-3.28167251797124	0.00103193376809893	0.0131417034100151
Gm14542	8.71012010352879	-1.834327605954	0.295035230190078	-2.82789145356125	0.00468556908700499	0.0483409371892956
Gm15217	58.7566332330552	-1.94647142704782	0.319834483132575	-2.9592538546117	0.00308384951423519	0.0338324062523582
Gm15280	365.643595885615	2.27978572655577	0.224135152086749	5.70988403488108	1.13053178856929e-08	4.31078602655046e-07
Gm15452	3.90205626664889	-5.63527433869725	1.38859496190004	-3.33810395823036	0.000843521836376497	0.0110337725293552
Gm15823	22.158007081501	-2.25193852228307	0.335155137238224	-3.73540006756097	0.000187416995146461	0.00293050666831329
Gm1673	13.9792707541203	2.02494515426958	0.345717523412868	2.96468962334186	0.00302988448897393	0.0333800204934808
Gm20594	9617.11302181755	-1.71919606276396	0.198156461507638	-3.62943533252502	0.000284041875102759	0.00423163984682792
Gm20789	23.0153327618054	-2.15169201980769	0.35534216790319	-3.24107894822509	0.00119078200553254	0.0148267898219109
Gm21188	63.265068841498	3.82697140730243	0.3378337811782	8.36793584538328	5.86363010961283e-17	8.4492568613824e-15
Gm28023	20.7517568182288	-2.8920681231301	0.373739588870294	-5.06253064827645	4.13727527954421e-07	1.1797265560228e-05
Gm29216	18815.8740067167	-2.43475297374505	0.290657825233791	-4.93622689356807	7.96484403866028e-07	2.12262008501681e-05
Gm33543	22.7799106587623	-2.76893647127652	0.320011339323982	-5.52773059546378	3.24399688467961e-08	1.16006989142994e-06
Gm36210	38.1052173785032	-2.50715079554166	0.314850045272727	-4.78688448094757	1.69390266740283e-06	4.20487691333335e-05
Gm45739	13.7363800761316	-1.84230031698202	0.295704614349478	-2.84845171873626	0.00439325187661698	0.0456622741543596
Gm4739	236.381788436437	1.6661818879022	0.205965832164265	3.23442913274518	0.00121886164928889	0.0151282694934898
Gm48499	9.18033125756939	-3.99421995646693	0.935899741384452	-3.19929563399351	0.00137763820479788	0.0168304585022046
Gm49141	13.7225020306328	2.18873741714925	0.401698827675736	2.95927529594095	0.00308363493890944	0.0338324062523582
Gm49339	87.2968653119418	5.42495144665421	0.644592253704542	6.86472948010705	6.66173715684306e-12	4.13683303253991e-10
Gm49368	5.01383295209252	4.45184908499666	0.857814982311032	4.02400186074748	5.72174645408182e-05	0.00101933590517572
Gm4952	26.5102309177299	-2.13695583411351	0.354392935589555	-3.208178606106	0.00133578514887435	0.0163799663386934
Gm4956	38.1291754130049	-1.98364228595304	0.319113313103892	-3.08242321946877	0.0020532269089496	0.0239351439606454
Gm49956	7.87433016693651	-2.75711139403333	0.42038602083703	-4.17975695417927	2.91820816334017e-05	0.000557451854327119
Gm50144	2.64265126538709	-3.11789789070746	0.662421300455735	-3.19720680668085	0.00138765399616342	0.0169226308098208
Gm5093	4.45163988238373	-2.59320809016832	0.526379016306205	-3.02673176706101	0.002472132222978	0.0281311101882913
Gm5150	6.39805163551277	5.61162430927434	0.731957390953504	6.30039994987534	2.96878592726777e-10	1.45910606842424e-08
Gm5345	4.83460548948768	3.18734973673776	0.558064587730316	3.91952792710581	8.87225805861178e-05	0.00151044595199743
Gm5431	27.4765828261791	2.03030557111822	0.20563170978205	5.01044110468292	5.43054164001641e-07	1.50037888446838e-05
Gm5475	31.1888749469661	-2.19211840827912	0.366657358303469	-3.25131456189801	0.00114872684718624	0.0144132430133483
Gm5617	208.727123607393	-1.4552840012931	0.154657020034737	-2.94383016814135	0.00324177836975053	0.0354061567228868
Gm6300	35.6397300272993	-4.9673162402251	0.987909600219414	-4.01586971049169	5.92269711246725e-05	0.00105130560995437
Gm7115	1.56844160187317	3.84409015726739	0.724920990935904	3.92331053015246	8.7340457861272e-05	0.00148950888947196
Gm7233	3.97264793300977	4.42731277231146	0.689477973915378	4.97088072712255	6.66494434116158e-07	1.81325418995079e-05
Gm8024	5.43103197445341	3.69875948619996	0.793334188092057	3.40179400649604	0.00066945077183585	0.00898773270273237
Gm8094	7.96819378355458	4.95235343047771	0.702778293516029	5.62389798737795	1.86695926638345e-08	6.92971351228212e-07
Gm8126	19.9355839622224	2.40834951395699	0.418209605539286	3.3675685476925	0.000758341716823853	0.0100637193506047
Gm8128	29.8667450978946	-2.41732420420873	0.423147874424899	-3.34947731011297	0.000809641867199755	0.0106505746901778
Gm8369	4.97987913538045	2.49461835341845	0.499239517278519	2.99379015821102	0.00275535376277613	0.0307283209541984
Gm8773	5.36652323912053	4.59203610842189	0.717510592078772	5.00624819769565	5.55011835746669e-07	1.53125338773492e-05
Gm906	124.538654192218	-2.46782433442855	0.448771319049047	-3.27076235071995	0.00107258003481792	0.0135622094770998
Gna15	24.5852337918392	1.89943534933541	0.225834022891429	3.98272739341768	6.81288869793511e-05	0.00119521897596689
Gng2	204.363738485445	1.90991917926549	0.215453958612846	4.22326507771686	2.40788338110284e-05	0.000471493923880163
Gnmt	211.031966635274	-2.90978011402501	0.353053588799352	-5.40932077909106	6.32642250819746e-08	2.1299681701007e-06
Golm1	884.005900828799	2.49351314380467	0.192002065601434	7.77863060549033	7.3313788483634e-15	7.24288392186043e-13
Gpbar1	4.74643989396738	3.15159739492953	0.670159525094201	3.21057496665006	0.00132469710255861	0.0162562108049868
Gpnmb	262.271156971483	6.72127141595688	0.431055018816304	13.2727173242704	3.33272762329923e-40	5.92649863994148e-37
Gpr153	321.402009182351	2.13054864730005	0.196585458424085	5.7509271355217	8.87553640768139e-09	3.46535664013285e-07
Gpr161	78.4287308490265	1.77751091814942	0.204674948627004	3.7987595617593	0.000145422081627924	0.00233931031145052
Gpr165	5.29481865515347	4.27765866339459	1.07760289323615	3.04162014037606	0.00235308640408467	0.026996318563226
Gpr176	69.65702941782	3.03683316024205	0.265177283318616	7.68102431230793	1.57821521688625e-14	1.45620131403358e-12
Gpr183	34.6485159216656	2.28018864188042	0.313907662256474	4.07823317429714	4.53792428963014e-05	0.000826502206978167
Gpr25	1.15284618240358	-3.31298358964436	0.8025932244621	-2.8818877597609	0.00395300516576537	0.0419104249580143
Gpr34	26.6765288883932	3.22356296605772	0.330671781497664	6.72438076205614	1.76340754065428e-11	1.03897635249212e-09
Gpr65	63.0277685540404	2.60473210187321	0.227960710661486	7.03951175277827	1.92914611525494e-12	1.27918736137295e-10
Gprc5a	313.895201514029	3.35040275790737	0.275200318127694	8.54069782294648	1.33413678167569e-17	2.15678095755027e-15
Gprin1	2.97709794137788	2.94660460269706	0.658115960911366	2.95784438961392	0.00309798471666625	0.0339684299566751
Gpx3	294452.614436598	-1.97999589371405	0.255101051734415	-3.84159879801015	0.000122235516629085	0.00200087777471258
Gpx6	481.324119709509	-3.37564130365173	0.585937581914387	-4.05442725808777	5.02572860206298e-05	0.000908579271579981
Gpx7	106.961627218836	1.96334001878408	0.212299078822496	4.5376551991049	5.68831653595531e-06	0.000124741210493074
Gramd2	26.7285322150962	1.85954412399305	0.234439985537082	3.6663716815368	0.00024601627861745	0.00371895241579285
Grhpr	2120.22785378106	-1.69111966404117	0.184919276991061	-3.73741275267141	0.000185923574253689	0.00291181027700273
Grin2c	4.53043545997558	-2.56779985611027	0.454340353310553	-3.45071672521819	0.000559100067559288	0.00770722792214745
Grin3a	23.4386611722703	-2.03110214794865	0.281220127722353	-3.66653040200112	0.000245863700472982	0.00371895241579285
Grp	1.81201966980683	3.85583597319354	0.780298841692922	3.65992594196036	0.000252288152645342	0.00380200967172229
Gsdmd	127.419391014898	1.49373219610993	0.16499149683207	2.99247055508838	0.00276729360465111	0.0308263269934968
Gsta2	6284.03694731206	-2.07100089702434	0.297876030135601	-3.59545847491251	0.000323820780243584	0.00476280566519487
Gsta3	1154.38747474715	-1.82096597889634	0.272889409572659	-3.00842007823593	0.00262609864459386	0.0295055230252156
Gsta4	1429.97351186458	-1.83190161422025	0.213569006993309	-3.89523567081206	9.81032963887422e-05	0.00165660750501219
Gsta5	272.209813244964	-2.58548710978922	0.478863237913032	-3.31093929176741	0.000929833786313953	0.0120214664204146
Gstk1	659.545368008077	-1.9621559141007	0.205671396571307	-4.67812214114622	2.89514083394039e-06	6.76681949405629e-05
Gstm7	143.360211667651	-1.59407081654638	0.201913907728841	-2.94219859953475	0.00325890851568925	0.0355733869840387
Gstz1	2350.15529511614	-1.77630550383142	0.241655750794572	-3.21244373981956	0.00131610922798444	0.0161711134476154
Gtse1	141.669504172386	2.65272895153343	0.283127951484552	5.83739239756271	5.30241163453989e-09	2.16084320798406e-07
Guca1a	8.74526788887525	1.92448309882434	0.321910446167842	2.8718642399766	0.00408058227214326	0.043142796052612
Gulo	15.9462430656287	-2.13264445603175	0.308392388280596	-3.67273804112569	0.000239965443183476	0.00363591327196899
Gvin-ps5	16.230391913409	6.01175799279735	0.8497058644296	5.89822690721535	3.67428469072981e-09	1.53902961103567e-07
Gvin3	86.3462758173078	2.74497982871198	0.200395707733675	8.70767068040722	3.10182942613875e-18	5.67055003782244e-16
Gxylt2	280.290480353923	3.47943432849418	0.357259931373888	6.94014108707687	3.91708541183628e-12	2.51220025380096e-10
Gys2	169.151159295871	-2.26821001054957	0.33450451420429	-3.79130910554781	0.000149855307000387	0.00239789513985998
Gzma	12.4534874351254	2.31199303939562	0.338943940749175	3.87082606196086	0.000108467168244111	0.00180418901192437
H2-DMb2	97.1040437016716	3.17212820402497	0.276678516800198	7.85072953674087	4.13624097986187e-15	4.21401092745198e-13
H2-Ke6	834.618522635998	-1.46071975512981	0.15677491359215	-2.93873391203631	0.00329555873054284	0.035893332031263
H2ac18	257.966677632965	-1.75452131141115	0.251961449967374	-2.99459028954173	0.0027481370670749	0.0306828248681805
H2ac24	224.568157066072	3.6542176919007	0.321116860983637	8.26558183139425	1.39015044807158e-16	1.80084323938597e-14
H4c8	27.4404764764463	-1.96607528426779	0.23857070169848	-4.04942969689873	5.13425983524937e-05	0.000925633701726387
Haao	1359.57653642141	-2.37455838317114	0.328416686074429	-4.18540969888365	2.84652215074976e-05	0.000547909029446646
Hacd4	295.166161278326	1.99424240079712	0.151815359683215	6.54902378041161	5.79144099105001e-11	3.19116555565998e-09
Hadh	4682.31896768128	-1.48566594183461	0.166935360238782	-2.90930538107634	0.00362232839547156	0.0389534720966571
Hao2	8782.23533866663	-2.13766093234965	0.368785063903465	-3.08488885180949	0.00203628234433142	0.0237801307089354
Has1	4.88734999310165	3.95144447488082	0.792442721420303	3.72448934806407	0.000195710975204947	0.00304074851944716
Has2	25.060328324514	7.61686053759961	0.796970250593314	8.30251886149277	1.01926962685382e-16	1.3656118610197e-14
Havcr1	6721.62187638586	9.58958659086913	0.415725380573928	20.6616843528072	7.66437115514753e-95	1.49922764165841e-90
Hba-a1	1692.06020362621	-2.09967089079419	0.310063995815021	-3.54659330214605	0.000390246527402764	0.005596489972526
Hba-a2	3129.58496268055	-2.13294871078428	0.30470236343948	-3.71821438467217	0.000200635967943312	0.00310493684251513
Hbb-bs	4236.54238675127	-2.18367723674013	0.328490216216951	-3.60338657988635	0.000314097840550766	0.0046440422214766
Hbb-bt	652.422945951409	-2.32681071319686	0.370164087609365	-3.58438529724971	0.000337873006581977	0.00495437322470018
Hbegf	331.667718956502	1.73789030714278	0.240155487152053	3.0725523530328	0.00212236600864372	0.0246237256791695
Hcar2	6.35148276327276	3.77058003503175	0.606410721022134	4.56881769893812	4.90483162197887e-06	0.000109274955988074
Hck	114.677498296371	2.64769670329891	0.245873179730268	6.70140885275286	2.06419596068007e-11	1.20530558766755e-09
Hcls1	407.906238513225	2.18109188176971	0.166929259991235	7.07540356814452	1.49014454420066e-12	1.02636328975737e-10
Hddc3	722.551211912278	-2.32414113721682	0.370467874044057	-3.57424011632208	0.000351246486832957	0.00511595869615746
Hdx	14.0716898441118	2.5904529033953	0.343454923142709	4.63074714097038	3.6434860486062e-06	8.3356994850042e-05
Hells	234.787645429015	2.68179772661154	0.266284145195329	6.31580121068748	2.68765349472275e-10	1.34115280638448e-08
Hgd	4105.57034662723	-2.16022233067693	0.280515545587153	-4.13603577031158	3.53357133581774e-05	0.000664379874959161
Hhatl	198.223587217625	-2.30436074775641	0.339349651085469	-3.8437073489959	0.000121189513737783	0.00198874838777246
Hhipl1	27.3735790708106	3.05529531359652	0.341401366454521	6.02017307353195	1.74230672639787e-09	7.64153853701093e-08
Hibadh	4871.39010489896	-1.76770014565078	0.190541210166309	-4.02905043471024	5.60026037520686e-05	0.000998602490423167
Hint2	1167.63120796346	-1.54992543631578	0.180882977391189	-3.04022768890232	0.00236399358431631	0.0270738164536366
Hk2	224.25856072338	4.5312516789607	0.343983148245507	10.2657694046116	1.00516473054361e-24	3.78115909503146e-22
Hk3	89.7186338989367	3.94630733068164	0.282471022040326	10.430476405686	1.79983610594932e-25	7.3347070975989e-23
Hlf	1108.61109865735	-2.16752608606398	0.28765272942387	-4.05880412955713	4.93246637245065e-05	0.000892543706859456
Hmcn1	129.502266441203	2.89171937779063	0.333362840811322	5.67465579902865	1.38967790364322e-08	5.23766656515706e-07
Hmga1	1492.94840716476	2.71600127332228	0.233221099770876	7.35783029497817	1.86923467073071e-13	1.46843772667323e-11
Hmga2	74.2223047994859	3.71102053490257	0.347393119770016	7.80389817938058	6.00236267785998e-15	5.99041920110301e-13
Hmgb2	919.564669685295	1.61974871448947	0.170269542426912	3.63980959633749	0.000272839715758945	0.00408341061970982
Hmgcl	1444.33395664438	-1.45411000503402	0.156070982464716	-2.90963763963413	0.00361848017855968	0.0389334932743707
Hmmr	341.468092876157	1.75890784184873	0.26893108675702	2.82194167658425	0.00477338574051472	0.0490915869980066
Hmox1	1310.81385988647	2.80755848007869	0.265385890792211	6.81105719178551	9.68841025459429e-12	5.92234353094122e-10
Hnrnpa1	4921.86396663306	1.41615033303065	0.126160553702891	3.29857725585676	0.000971761357400383	0.0124892404153146
Hoxd8	1771.87564602734	-1.38188995197274	0.116003629488377	-3.29205175438927	0.000994593067841066	0.0127408218729791
Hpcal4	87.1376796066042	1.51550608023549	0.181614770091008	2.83845900846701	0.00453319415726314	0.046892549397263
Hpd	945.983201455675	-3.1752941659799	0.68216936437808	-3.18878900104678	0.00142870118895791	0.0173582757498171
Hpgds	94.1256420690824	2.9952101873579	0.267187792134219	7.46744516813714	8.17667798427169e-14	6.80612757661015e-12
Hpse	46.0123357439238	3.5766873789415	0.364740718529142	7.06443577051743	1.61269914986659e-12	1.09155737268306e-10
Hr	113.638646508774	2.30338971434875	0.314302281961841	4.14693048428772	3.36962314635364e-05	0.000636227783453896
Hrob	44.3367753463518	2.60414617513949	0.323679916336287	4.95596450127868	7.19723568655457e-07	1.93401182361959e-05
Hs3st1	68.5216887838013	1.81659774657787	0.264994653782421	3.08156309918747	0.00205916828184416	0.0239901076600081
Hsd3b2	1048.80200777973	-1.90316448655811	0.274131545648878	-3.29463901872472	0.000985481855036583	0.0126323791391682
Hsd3b3	485.591521978227	-1.98156052635257	0.326226951094423	-3.00882720774493	0.00262258226502359	0.0294829492449002
Hsd3b4	2462.47784588379	-1.95977969910076	0.259069443771501	-3.70471980457598	0.000211624530771122	0.00325695314430677
Hsd3b9	2580.51135627114	-1.74213790066193	0.253887649119758	-2.92309572062667	0.00346569956397775	0.0375166293143159
Hspb1	739.617153664382	2.7775361508599	0.216832252162308	8.19774795093369	2.44932233447067e-16	3.03235406231524e-14
Htr2b	8.15174223632285	3.56657020764063	0.662454453625828	3.87433459552269	0.000106916431610248	0.00178634655931812
Htra3	126.301916609632	2.84271305435155	0.312675026739323	5.89338097630618	3.78372670101251e-09	1.57811253728157e-07
Iah1	1639.53624796993	-1.5215467778137	0.164406989467732	-3.17229078582492	0.0015124148775723	0.0182555394470215
Iapp	1.57241402169046	3.53856676121844	0.81031657004434	3.13280865166009	0.0017314227751503	0.020613731530563
Icam1	836.832078729207	1.68226287593052	0.155855159699356	4.37754436392484	1.20023935704168e-05	0.000250564376340366
Icos	9.06339237779633	3.33444122261397	0.473991200458877	4.92507291349283	8.43289037107159e-07	2.23214842420205e-05
Idh2	6724.20318400541	-1.46176662834857	0.162284511578056	-2.84541404388102	0.0044353728423545	0.0460511296015373
Ido2	68.0524736387272	-3.7457807045369	0.504830265446824	-5.4390176114077	5.35751596637301e-08	1.85156130420888e-06
Ifi204	178.430516566091	2.50234269234112	0.185759889948412	8.0875515847815	6.08760511942294e-16	7.04613276574155e-14
Ifi207	133.429417542955	2.80125319520317	0.200243977282978	8.99529274060366	2.35603486380008e-19	5.06443933744982e-17
Ifi209	84.8688191142824	2.28632519130706	0.225341682299384	5.70833224542131	1.14088548333829e-08	4.33337105622918e-07
Ifi211	128.74778263984	2.183495616518	0.187597912254103	6.30868223583931	2.81421236130982e-10	1.39364070885016e-08
Ifi27l2a	312.567475130823	1.8053013896219	0.190600548875305	4.22507382257722	2.38862462549698e-05	0.000468644797385621
Ifi27l2b	3.79371831478967	3.59362441638158	0.627909847287524	4.13056815016622	3.61867797489285e-05	0.000678666921063079
Ifitm10	44.0583194763139	2.04219201654549	0.273676449240828	3.80811728388214	0.000140028859313105	0.0022655951340146
Ifitm6	7.51806202257144	2.24501430392996	0.43820373228572	2.84117685953022	0.00449473777505825	0.0465686258569463
Ifngr2	682.538083486698	1.59017854850587	0.136423496275676	4.32607699272911	1.51788386585356e-05	0.000309607156412529
Igdcc4	29.1102344778196	2.78237750128949	0.353628227291422	5.04025799903312	4.64904671513726e-07	1.30473461685509e-05
Igf2	365.558547577556	-2.48120104355646	0.487586904808152	-3.03781957421366	0.00238296584131616	0.0272751286260886
Igf2bp2	245.36800410257	1.63029448103548	0.159060984765852	3.96259637121774	7.41390646898004e-05	0.00129139291575885
Igfals	320.264049166339	-1.66721122125627	0.218962774928389	-3.04714452707534	0.00231026599742754	0.026520606323756
Igfn1	18.5315838334097	-2.23564592629956	0.344725368531452	-3.58443572506276	0.000337807738218416	0.00495437322470018
Ighm	174.154212455603	1.7110745035705	0.155773370982903	4.56480141043199	4.99967396966512e-06	0.000110882791973491
Ighv14-2	3.55073992300829	3.70637807171423	0.748211201006936	3.61713118979242	0.000297886341947308	0.00441770639486831
Iglon5	31.0924735889335	2.19130126711143	0.278035499743235	4.28470921235452	1.82978352983114e-05	0.000367101493610532
Igsf10	150.394883156842	2.43446389970748	0.219124129934087	6.5463529741748	5.89591370852232e-11	3.23053131799454e-09
Igsf6	73.4706439431747	2.81970948974839	0.241032482909527	7.54964421302263	4.3644887497479e-14	3.76634325882516e-12
Ikbke	150.124450618328	1.63095658479036	0.173419088551252	3.6383341076313	0.000274407294657221	0.00410373172078739
Ikzf1	127.387119106479	2.23357576893771	0.179895052294475	6.85719675557524	7.02248818075206e-12	4.3333404196748e-10
Il10ra	152.335112288857	2.14042467786805	0.170511576077106	6.68825368989813	2.25849376328922e-11	1.30705315099705e-09
Il11	17.7795422580864	3.24267962376383	0.503322938506217	4.45574690162095	8.36016170202077e-06	0.000178920265922569
Il16	124.33982865044	1.53320810964372	0.152906358585913	3.48715458647277	0.000488189087591777	0.00685040655838074
Il18r1	56.4823564131187	2.89699085882889	0.353277736974498	5.36968696378914	7.88734296491354e-08	2.57569809243195e-06
Il18rap	57.5511908788563	1.99570277860717	0.2632360026071	3.78254786102848	0.000155231233269965	0.0024686814260112
Il1b	42.7663335751858	2.01905524688288	0.329876110396795	3.0892059617688	0.0020069225590073	0.023479313502836
Il1r2	21.4630559867157	5.13379636188672	0.659815310377272	6.26508099595791	3.72631669641554e-10	1.79976496045887e-08
Il1rl1	63.6911939549625	3.65474775467754	0.376070937839278	7.05916753347236	1.67503026678969e-12	1.12595419411248e-10
Il1rl2	112.494489919875	2.45458301451911	0.205813615749068	7.0674770919557	1.57775781248215e-12	1.07910911083788e-10
Il1rn	219.996975582968	8.447830436877	0.619793365440648	12.0166346594915	2.90566213932665e-33	2.70655510035088e-30
Il21r	62.7906085472201	2.65223692527156	0.2213103268803	7.46570188821422	8.28567441195727e-14	6.86763038865662e-12
Il24	10.469049140914	6.36442870812134	0.808922576459566	6.6315724943665	3.32129349075046e-11	1.87227152658703e-09
Il27ra	49.5955297746857	1.86701768179199	0.222890197760144	3.88988699595035	0.000100290913270387	0.00168538707429728
Il33	453.075212071978	1.81157663698886	0.218075309342098	3.72154298181333	0.000198009152958218	0.00306914187085238
Il34	288.143030653752	2.02146142210622	0.152662694845658	6.69096941554004	2.21696999717374e-11	1.28682938025862e-09
Il36a	50.6241191920562	8.40743933989131	0.776871300813396	9.53496329718398	1.49938596730483e-21	3.85914327716445e-19
Il3ra	112.780446054736	2.30255838900519	0.202430123249844	6.43460749859614	1.23792800817323e-10	6.52698376492627e-09
Il4i1	22.2514221707596	2.37323302111739	0.412720704687951	3.32726952033013	0.000877015044066486	0.0113988646358701
Il5ra	158.167274357932	3.0931062780504	0.239160603265409	8.75188575991158	2.09816745693124e-18	3.87191071934264e-16
Il6	3.75436201832252	4.49128204929621	0.914946048867192	3.81583379000196	0.000135723845112988	0.00220323164668478
Incenp	479.671560230865	2.2120999060229	0.214897570553897	5.64036113995481	1.69693871958531e-08	6.33469814767333e-07
Inf2	383.506671319386	1.70032316559637	0.146561462504887	4.77835819612553	1.76732335552905e-06	4.35947189880249e-05
Inhba	150.770871598533	4.67754798070624	0.525483542533651	6.9984075295198	2.58888138192432e-12	1.68242886085786e-10
Inhbb	191.292819661419	2.63879333128443	0.309890595799551	5.28829642944203	1.2346078734538e-07	3.8578537719856e-06
Inmt	1723.18240179058	-2.99083954551111	0.341159241701048	-5.83551404201927	5.36249799898885e-09	2.18078634840376e-07
Inpp5d	306.17208482491	1.62555684839778	0.207248710407223	3.01838716954436	0.00254124011852463	0.0288169263527306
Inpp5j	570.020652659284	-1.69018465126444	0.175662731363942	-3.92903290245728	8.5288170660632e-05	0.00146215767422666
Insrr	461.326657775574	-1.89649384701075	0.30518830562838	-2.93751048279808	0.0033085898610021	0.0360152066060446
Iqgap3	365.81313963652	2.3596540981138	0.258254849685816	5.26477663349945	1.40359904097204e-07	4.31017281639781e-06
Iqsec2	812.982012591569	-1.56687792840654	0.196159704863405	-2.88987959479894	0.00385389405721806	0.0409929427151944
Iqsec3	10.2447318561332	3.41277445423053	0.510059479677148	4.73037861340748	2.24101492923136e-06	5.37211924395767e-05
Irak3	73.5558673245447	1.8192530710818	0.17844812127961	4.59098737048687	4.41154034097645e-06	9.94172126841478e-05
Irf4	38.1579086068073	2.38221688440115	0.28692783817732	4.81729794216393	1.45515324867106e-06	3.67755202806906e-05
Iscu	1980.96111878461	-1.41389193037463	0.146714319808408	-2.82107384551911	0.00478631836195614	0.049198724896597
Isoc2a	2643.64298776078	-2.04959042942519	0.250916041793417	-4.18303438043763	2.87643871949476e-05	0.00055203224996393
Itga11	18.613289199497	2.34995510517966	0.313733690273748	4.30286943044517	1.68600218389386e-05	0.000340701329743262
Itga2	106.759520133141	3.33993192959815	0.317813697167964	7.36258994011042	1.80375814628339e-13	1.42271423788102e-11
Itga3	2327.44655253622	1.65622839797192	0.16442969919384	3.99093595128651	6.58130536225721e-05	0.00115770606286972
Itga5	445.80425048533	1.90634479810339	0.185611084839767	4.88303162974241	1.04467105768224e-06	2.72101339005623e-05
Itgam	488.03652129102	4.38053183849086	0.273183811615818	12.3745686777551	3.58816668465249e-35	3.8993404732493e-32
Itgax	108.083060285572	1.72911646354541	0.254376583674778	2.86628766300906	0.00415316667270676	0.043654514146586
Itgb2	371.514457422858	2.68858483301804	0.217615144738658	7.75950053956918	8.52645031941219e-15	8.21605392601093e-13
Itgb3	173.321008736126	1.90726694659751	0.25510961767142	3.55638080162885	0.000375998960515173	0.00542798204179875
Itih3	27.1082251998659	2.00472786390071	0.326985211226945	3.07270123970034	0.00212130748374257	0.0246237256791695
Itpr3	598.655924862819	1.80225162120213	0.166480486614753	4.81889281750233	1.4435707457499e-06	3.6529996581648e-05
Itpripl2	951.269713660213	1.6864621297854	0.134942094913984	5.08708665167061	3.63605730759856e-07	1.04904007365687e-05
Ivd	4358.92808161026	-1.78228118418488	0.212712938927543	-3.67763798539472	0.000235403736604882	0.00357788072395346
Iyd	790.048830551222	-1.76511898878706	0.264639038074085	-2.89117960205427	0.00383798714715381	0.0408966995170912
Jazf1	37.2357725893108	1.86611716190365	0.216734923531995	3.99620489300514	6.43660305544474e-05	0.00113429182313112
Jpt1	1172.72019688946	1.58305586237604	0.170236996053357	3.42496564138907	0.000614877175615739	0.00838161145102402
Jun	1075.72233944261	1.68421760527416	0.149796993705084	4.56763242272555	4.93264052170125e-06	0.000109644751414771
Junb	791.894977806105	2.63018108461177	0.230632836620406	7.06829568807175	1.56848063212763e-12	1.076528057721e-10
Kap	38123.5092386793	-3.20926240476867	0.765856811247422	-2.88469381263351	0.00391794511697829	0.0416063650560328
Kcna3	6.33483452829199	2.47232218480958	0.454486486828438	3.23952906737436	0.00119727262452903	0.0148898489513069
Kcna4	2.94023050463072	2.9195281557267	0.671614244897996	2.85808136189582	0.00426211092483089	0.0446551429033835
Kcnd1	23.6011453071228	1.93384488643747	0.294482261540633	3.17114138404095	0.00151841220884572	0.0183017780494059
Kcnd2	12.4272201410859	3.95194234726335	0.775437672627658	3.80680801496317	0.000140771938904211	0.00227573545198782
Kcnj1	4275.11279685139	-1.75426536017832	0.222967125200786	-3.38285457777281	0.000717366070522318	0.00957189475135543
Kcnj10	1512.29339046358	-1.72497854041563	0.19827810723712	-3.65637210541169	0.00025580994848197	0.00384619400634574
Kcnk10	6.6225685943046	4.90420309190688	0.669136761754113	5.83468629293686	5.38918651162411e-09	2.18709289115932e-07
Kcnk12	3.05946403199834	4.03468075512646	0.767433708431731	3.95432298814174	7.67516695364681e-05	0.00133097465230749
Kcnk13	23.111892438413	3.16720645334676	0.345675288359628	6.26948620953221	3.62241373578786e-10	1.75391175954818e-08
Kcnn4	51.8960357292593	3.12059953456836	0.34586974080056	6.13120861530113	8.72139528378078e-10	3.99529773175728e-08
Kcnt2	53.4404077148779	1.79496507203762	0.173260563582994	4.58826322388603	4.46948859441504e-06	0.000100491570569371
Kctd11	229.09161191692	1.58789171531466	0.178910073578961	3.28596206772672	0.00101634695572659	0.0129854753762037
Kdelr3	131.582211848095	2.88118587234309	0.237164721947686	7.93198017350171	2.15678875759187e-15	2.28048350741916e-13
Keg1	12919.7053825072	-1.7052260685906	0.202966839980493	-3.47458761568335	0.000511639246471671	0.00713341076281707
Khk	6275.59571361821	-2.04237530158209	0.274880993813832	-3.79209667107088	0.000149380738748837	0.00239511199234918
Kif11	171.61221250197	2.38083052829845	0.255843135009404	5.39717639188441	6.76978252390392e-08	2.26365326410401e-06
Kif14	98.3185120662266	2.95834498138716	0.287824995094497	6.803943419661	1.01793531424835e-11	6.20306314081368e-10
Kif15	76.9244368011405	2.04988303679834	0.348533222361634	3.01228970278476	0.0025928501942569	0.0292158655817162
Kif18a	62.5520590367773	1.79357991183446	0.230647270070838	3.44066466336556	0.000580287226640546	0.00796144601831611
Kif18b	122.173433118355	2.64739490744688	0.282365123675553	5.83427190299815	5.40259588114904e-09	2.18799540437177e-07
Kif1a	43.0748718781244	2.28417497847578	0.258536934180913	4.96708519633475	6.79667336301692e-07	1.84140897027665e-05
Kif20a	444.672880994129	1.97376910285584	0.262603702538097	3.70813165787172	0.000208794097254363	0.00322099474478912
Kif20b	214.020362133211	1.89441454611361	0.211557180855106	4.2277673700246	2.36021628561233e-05	0.000463536051835972
Kif21b	114.357850119357	2.19792860464212	0.222535852181076	5.3830813907117	7.32214090508789e-08	2.41531868877613e-06
Kif22	233.671478823532	2.30987078802706	0.269163476326775	4.86645070089981	1.13620248687849e-06	2.93596523722986e-05
Kif23	376.594045408651	2.69379874022088	0.307422394123642	5.50967910145041	3.594884552853e-08	1.27621663771974e-06
Kif2c	177.685753986689	2.57522030265006	0.270557217004584	5.82213374342691	5.81010241349084e-09	2.32415978139661e-07
Kif4	219.287138594619	2.38167159009001	0.278246043871263	4.96564684574375	6.84724584757633e-07	1.84998585669117e-05
Kifc1	266.196265984738	2.11304407847286	0.243555467329534	4.5699819046431	4.87766328781751e-06	0.000108793582181298
Kirrel	789.759456001738	1.58098031879424	0.150215761102823	3.86763888508716	0.000109894241117724	0.00182482279329694
Kirrel3	24.8160509317651	2.5534390423027	0.293290614741568	5.29658626707681	1.17987610550265e-07	3.69864687495789e-06
Kl	11859.8751072117	-2.13788483291247	0.282408989500082	-4.02920896720301	5.59648539420629e-05	0.000998602490423167
Klf10	312.964884380632	1.61863625866553	0.169695578064608	3.64556499185856	0.000266804972780931	0.00400079182135693
Klf15	754.358625662479	-2.29079912503598	0.275879035097129	-4.67885906800251	2.88475631771241e-06	6.76603337299431e-05
Klf5	105.773795861989	3.495644534552	0.266400841319738	9.36800545444484	7.39160741537634e-21	1.83021813483768e-18
Klf6	1608.31386555573	1.81687618817107	0.132990765444806	6.14235270726442	8.13080629967673e-10	3.73349065793372e-08
Klhl3	1137.14192531192	-1.96374079669332	0.254622780469668	-3.78497475722966	0.000153724181111781	0.00244869601525045
Klk1	25331.9344361963	-1.84913769126462	0.279805381725381	-3.03474395677642	0.00240739968872084	0.0274744138337622
Klk1b16	6.66061349790087	-2.13517816342246	0.385988009255266	-2.94096742956522	0.00327188935026098	0.0356752662098411
Klra4	2.08513411763903	3.72850611046388	0.748466181784216	3.64546345161459	0.00026691034849296	0.00400079182135693
Klrg2	69.8925721846704	3.32039186594523	0.285995140890277	8.11339611827692	4.92242776413623e-16	5.7657251194173e-14
Kmo	1132.647656835	-2.19411600327758	0.290447648015237	-4.11129513851299	3.93445880562356e-05	0.000727428626623842
Kng2	3849.37681677025	-1.89766471133625	0.218688206135623	-4.10476964989849	4.04717950114375e-05	0.000746153423391828
Knl1	142.762458901379	2.59255269727371	0.301298695564616	5.28562758723319	1.25274522452395e-07	3.90828538068789e-06
Knstrn	318.146875287429	2.10724383824195	0.277624446346706	3.98827932054367	6.65542738095512e-05	0.00116969285713264
Kntc1	176.795616906976	1.87913405850784	0.281633559355631	3.12155291620527	0.00179899913793385	0.0212887006274193
Krt12	1.58106179222499	3.85709079604515	0.885811542891854	3.22539350381209	0.00125799628830082	0.0155547821715881
Krt17	9.38805765355567	6.44448523026348	1.51292361245911	3.59865176630695	0.000319871164087583	0.00472226403072996
Krt18	1319.19703522115	2.71654983513727	0.226433555297608	7.58081033034684	3.43403317268206e-14	3.05332376776517e-12
Krt19	281.69783574448	3.83266367660777	0.458335225849885	6.18033159322458	6.39671003206043e-10	2.99344605112761e-08
Krt20	346.482302729705	6.39149473168153	0.383883920388688	14.0445964139956	8.31406703275852e-45	2.32330664611128e-41
Krt8	4297.05486320744	1.63853381629221	0.163653393522678	3.90174503899746	9.55017192108795e-05	0.00161741050171776
Kyat3	1046.60181847153	-2.31188625924101	0.345941543993543	-3.79221947181197	0.000149306869578065	0.00239511199234918
Lacc1	120.957101703454	1.94291244599696	0.162788016702322	5.79227184591354	6.94406238456708e-09	2.76082935578286e-07
Lactb2	6368.59594583576	-1.57122125568958	0.191122906171334	-2.98876396938785	0.00280108424413141	0.0311141447469929
Lair1	119.836978660346	1.7978632903428	0.219339794853108	3.63756741396213	0.000275225168984199	0.00411281858708932
Laptm5	1138.69145897339	2.70119591981258	0.174138908895237	9.76918903767813	1.52669177933925e-22	4.5944027531777e-20
Lat2	66.6875824878864	2.28875676618475	0.266338962242601	4.83878421442092	1.30635784776535e-06	3.31865790391403e-05
Lce1g	2.15439331752748	4.31687346731164	1.00450327473973	3.30200363773931	0.000959968251579611	0.0123524187273772
Lcn2	1503.46729597449	5.92856956326175	0.459442589929195	10.727280559735	7.57939300285995e-27	3.44791875648706e-24
Lcp1	1397.449174423	1.91749817765886	0.155412321214132	5.90363859500368	3.55570643745641e-09	1.49255737388594e-07
Lcp2	113.393654279104	2.83441677567601	0.238559393580646	7.68956002168859	1.47641860401393e-14	1.37524877681507e-12
Ldhd	3944.32972303109	-1.88315908805709	0.269021285101524	-3.28285952438223	0.00102759858476963	0.0130950201411588
Lgals1	3701.3556291555	2.40823031820522	0.194249210687618	7.24960638563349	4.17984542806187e-13	3.1088196356775e-11
Lgals3	1852.71019788524	1.91936938221217	0.136139011987543	6.75316625844395	1.44653015955699e-11	8.60047916446633e-10
Lgi2	337.835858556833	5.45647729763079	0.412231070064614	10.8106293320692	3.06559673582799e-27	1.49915344373828e-24
Lhfp	1114.99201076616	2.02742376731972	0.191977919396179	5.35178092642758	8.70927987306098e-08	2.80662641840109e-06
Lhfpl2	603.890115452823	1.46015940197467	0.154308504167191	2.98207415371026	0.00286302643326289	0.0317301190147623
Lhx2	6.43231872373679	3.68904070549019	0.73415727799131	3.66275835723857	0.000249513890806496	0.00376310039943398
Lif	83.9222942055293	4.10399000289931	0.426784524388229	7.27296756448398	3.51674787103859e-13	2.62561469867885e-11
Lig1	509.449471973603	2.2109500750189	0.175677469951825	6.89303002457271	5.46163413154528e-12	3.44629113700507e-10
Lilr4b	71.6045306045468	3.46410847739993	0.322481228972192	7.64109118925619	2.15388441002527e-14	1.96879125908899e-12
Lilra6	5.19429700274095	3.54264618479307	0.609794932158619	4.16967418176522	3.05035410481357e-05	0.000579863718603093
Lilrb4a	83.3568922976024	2.06666644756478	0.256510644673877	4.15837108405744	3.20525037472799e-05	0.000606949686157349
Litaf	1602.66768003058	1.84913404305209	0.162687984320489	5.21940232155888	1.79501453634074e-07	5.45221728965235e-06
Lix1l	404.007959885638	1.66346390523157	0.142671425996933	4.65029280106751	3.31464104818452e-06	7.65498152816261e-05
Lmnb1	638.339432450062	2.31439800523828	0.194622338622809	6.75358242295954	1.4423850141311e-11	8.60047916446633e-10
Lmod3	12.7651183367655	-2.1591855053316	0.344194949053192	-3.36781672282023	0.000757659449352788	0.0100614911668635
Lnx1	126.814238441338	-1.666557685756	0.204346352466368	-3.26190155934251	0.00110667567143259	0.0139213394269408
Lox	525.604864903318	3.5214183924589	0.293191824251501	8.5998932572418	7.97902760228745e-18	1.35719790372474e-15
Loxl1	941.89080154958	1.72597713809753	0.197943168199119	3.66760391228678	0.000244834062069276	0.00370681043973461
Loxl2	1473.99371327725	2.31768740922845	0.184116791704137	7.15680192464946	8.25808823009812e-13	5.87405323159816e-11
Loxl3	202.678939954261	2.27407378952997	0.207909316189049	6.12802645347299	8.89757951836626e-10	4.06648488221408e-08
Lpar3	446.077238743171	-1.9935352224446	0.270184055919182	-3.67725334148434	0.000235758864750518	0.00358049623710007
Lpcat2	106.3191034024	2.86735260268228	0.228954283127742	8.15600641827876	3.46284054788535e-16	4.15562110166781e-14
Lpxn	56.6044555359271	2.62331775257279	0.225993144396148	7.18303980817774	6.81782381991881e-13	4.92116058086464e-11
Lrfn5	10.8562170377391	-1.98547040254576	0.343437126149727	-2.86943468690722	0.00411206247459143	0.0433629834710286
Lrmp	59.7463640912668	2.233858611713	0.257978295549879	4.78280007658409	1.7287004099358e-06	4.28581859553285e-05
Lrr1	16.1238109654923	2.81216217245459	0.453254295277745	3.99811362260589	6.38493016867796e-05	0.0011279941961532
Lrrc25	111.49053766769	2.69043304889297	0.283097430167633	5.97120591272058	2.35506275634628e-09	1.01024961791425e-07
Lrrc52	21.4932777091149	-2.72370272402193	0.56513812799107	-3.05005562117933	0.00228798989107012	0.026326688387778
Lrrc55	27.728571699844	2.50994803994834	0.292294174358321	5.16585061355791	2.39347902517889e-07	7.11532571603711e-06
Lrrc66	163.90605831644	-2.39536344728422	0.280449175676375	-4.97545925716822	6.50931251363415e-07	1.77794270157645e-05
Lrrc9	2.57507112354308	3.82394335358542	0.735659989944394	3.83865289968927	0.000123711167901095	0.00202164925255917
Lrriq4	6.31241886813492	-2.46805890576985	0.42131443491956	-3.4844733151622	0.000493106629868263	0.00690949769831883
Lrrn2	11.7749608388188	3.42245294684492	0.55256429239427	4.38402006823205	1.16509033273379e-05	0.000243746866295247
Lsp1	395.147296073579	2.03811161527785	0.193140925910863	5.37489198823121	7.66286037957741e-08	2.51077406842401e-06
Lst1	64.0731619315978	2.66914360289735	0.249976867785818	6.67719224455395	2.43563365681757e-11	1.40127735179437e-09
Ltb	28.6700600297396	1.86885967494871	0.279911225644638	3.10405441206481	0.00190888221439716	0.0224396905022974
Ltb4r1	19.855337655158	2.26605081229046	0.349425530662754	3.62323499914029	0.000290941265668632	0.00432454566697881
Ltbp2	152.229824960118	4.47098355854738	0.507264007213041	6.84255833095139	7.77912126934879e-12	4.77013765359661e-10
Lxn	170.319012022979	1.67900637796035	0.161284666490433	4.20998717817127	2.55385181409821e-05	0.000497568678641186
Ly6e	6219.14333927914	1.51126649682557	0.127113286277192	4.02213263301735	5.76735643870482e-05	0.00102559326634096
Ly6g6g	43.9740436401231	-1.6024616707727	0.177398459265586	-3.39609302846732	0.000683551232155601	0.00915191351964114
Ly86	166.861440475478	2.73507204811269	0.210993935922497	8.22332661138672	1.97934845429422e-16	2.53059053035616e-14
Ly9	59.4265056709796	3.46432407533082	0.289161765469979	8.52230263335653	1.56412044298002e-17	2.48746016139287e-15
Lyl1	59.152005404525	2.17590385504541	0.224861443020955	5.22945970303955	1.70006151501998e-07	5.17183566023419e-06
Lypd3	6.37713524272384	3.11940629705145	0.51499544317474	4.11538844690773	3.86527903997273e-05	0.000716670363041768
Lyplal1	1276.48787810387	-1.73005924643349	0.217225190780945	-3.36084062722588	0.000777056490242113	0.0102700392399794
Lyz1	6.61760382596465	2.7842360804553	0.541281050408556	3.29632097615197	0.000979600253280677	0.0125652200356874
Lyz2	4216.34310653173	4.39208080049026	0.227165301882154	14.9322135572005	2.03400324768969e-50	9.94678438201453e-47
Macrod2	785.31148082359	-1.52421004270689	0.186173381759465	-2.81570887176644	0.00486697481480378	0.0499752726259196
Mad2l1	394.545061706244	1.94113155472777	0.214124209064509	4.39525992338512	1.10640284267763e-05	0.000231965123318511
Maff	150.832159485943	2.5394908183187	0.21268167020538	7.23847436797004	4.5375994185504e-13	3.36212053887365e-11
Magix	121.636075375181	-1.68026317181456	0.173593950417419	-3.9187032162055	8.90266523692723e-05	0.00151430464956116
Man1c1	322.074263803354	1.57859546397197	0.156908770466891	3.68746413760252	0.000226500002745338	0.0034532864798921
Map1a	139.761945231718	2.07971069383527	0.218485496847888	4.94179572288488	7.74062957281472e-07	2.06850348461515e-05
Map1b	288.30715679025	1.97883967075886	0.221778634786656	4.41358867458298	1.01671045831317e-05	0.000214771849622719
Map4k4	1802.60647806736	1.53823187572541	0.126331705684818	4.26046551661572	2.04001556645334e-05	0.000403894175054593
Map6	43.1967611585622	2.69858141629997	0.29065511574043	5.84397564093414	5.09694844101426e-09	2.08144902828142e-07
Mapk11	120.936537938607	1.89956571262957	0.191081908679707	4.70774925185317	2.50466929576764e-06	5.93864679933464e-05
Mapk6	962.835698155832	1.35358561195167	0.119253671598233	2.9649872176926	0.00302695506277811	0.0333767012305539
Marchf10	16.2509460472459	-2.73676155955293	0.563152833591197	-3.08399684056934	0.00204239764433051	0.0238231009664574
Marchf4	3.32392846874095	3.88286974019934	0.70276072554432	4.10220667634268	4.09228476814289e-05	0.000753281847236566
Marcks	1134.28350689448	1.57650703612892	0.183828138133912	3.13611964947907	0.00171199342530212	0.0204072537430438
Marcksl1	694.042568619002	2.03469550811426	0.17961021002242	5.76078335404818	8.37244478211907e-09	3.28862233700866e-07
Marco	16.1231727920328	6.49550181804393	0.840361493268291	6.53944982256518	6.17455531519138e-11	3.3643586774501e-09
Masp1	91.0507729617345	1.50966531839746	0.171935103823288	2.96428889193733	0.00303383324977672	0.0333960676414645
Masp2	5.86521403103702	-3.51916681824222	0.622655138603263	-4.04584602625011	5.21344934289996e-05	0.000939044959451806
Mastl	145.788611088235	1.93041464046889	0.216738615547243	4.29279590127348	1.76437179823696e-05	0.000354705824720587
Mbl1	38.4465470512356	-1.87104395975427	0.305367924906603	-2.85244090393803	0.00433848784814	0.0451891165055733
Mbl2	6.88430605677632	-2.40358617929463	0.38015050004425	-3.69218554001966	0.000222335162783514	0.00340038945989704
Mc2r	9.48849643577913	3.07995019379765	0.551958455579404	3.7683093225092	0.000164356960797128	0.00259691963663377
Mc5r	8.16657225121666	4.05094921755167	0.914686520412451	3.33551347862428	0.000851420263038539	0.0111253385205724
Mccc1	2553.20976068052	-2.00805364506755	0.18318899588854	-5.50280676073411	3.73792053783937e-08	1.32459173262094e-06
Mccc2	1418.68677528465	-1.77608913703287	0.237237062620478	-3.27136547915546	0.00107029493571421	0.0135596109051203
Mcee	700.387207990018	-1.46715550278369	0.144205777659438	-3.23950614438588	0.00119736886664311	0.0148898489513069
Mcemp1	6.96458613042752	2.82775088715778	0.58424176243381	3.12841533194035	0.00175751638429901	0.0208862563750139
Mcm10	116.65800063422	1.72363221701219	0.220839067117744	3.27674005535613	0.00105013001316259	0.0133473639944597
Mcm2	656.418142379795	1.61190654786636	0.159493060071488	3.83657162005728	0.000124763822736333	0.00203714952967062
Mcm3	561.568496631971	2.43937567730439	0.211619006344749	6.80173157490162	1.03369069265186e-11	6.27951044688294e-10
Mcm4	515.353607065194	2.1930318790358	0.171864721511215	6.94169151496256	3.87432529204317e-12	2.49294990255449e-10
Mcm5	717.470725654129	2.5631821615603	0.23381167995658	6.68564616554054	2.29907917303121e-11	1.32661615645025e-09
Mcm6	1002.76115192236	1.7174340907408	0.178055501404347	4.02927224984518	5.59497917907083e-05	0.000998602490423167
Mcm7	897.651386638612	1.82602866078516	0.168899268063585	4.89065861714802	1.00499134801664e-06	2.62115143447379e-05
Mcrip2	663.643986534422	-1.81900431589498	0.198762717309178	-4.12051277514488	3.78030104035878e-05	0.000704923438040592
Mctp1	15.182214676085	2.15683310838066	0.305235685722144	3.78996677811037	0.000150667434386184	0.00240391980752704
Mcub	53.734412504941	3.02995186314867	0.275091848636866	7.37917852967101	1.59269146066582e-13	1.27161786375854e-11
Mdfi	50.2861396743499	2.4135537394524	0.280242626214349	5.04403544367023	4.55814809707197e-07	1.28106228343139e-05
Mdga1	32.7283495549801	3.34096365627823	0.536714220117946	4.3616575982723	1.29080767166722e-05	0.000267190358364894
Mdh1	14509.6524835437	-1.68394192554304	0.196593705858503	-3.47896145787749	0.000503360976398441	0.00704309303242482
Medag	79.7403856478755	3.5745095548387	0.338191765978621	7.61257314289978	2.68692043835907e-14	2.43328012475656e-12
Mefv	19.2255169391832	4.00180392943035	0.425659698371177	7.05212154431582	1.76210173735451e-12	1.176398364655e-10
Melk	181.873946471335	2.8977245393743	0.276330988365344	6.8675777211974	6.5301177640815e-12	4.07434066677232e-10
Meltf	34.2954805179646	5.57484765256057	0.592556344845119	7.72052766350234	1.15849104597711e-14	1.09474605557286e-12
Mettl7a1	5731.21978979185	-1.69330541626858	0.204166002843153	-3.39579267171727	0.00068430171814339	0.00915569487592535
Mex3a	176.541513171829	2.35045162441046	0.213966722639113	6.31150305876395	2.76338338977976e-10	1.37543365108096e-08
Mex3b	100.019004779387	1.4480127992409	0.156193368313743	2.86832151760111	0.0041265595175463	0.0434677602168676
Mfap2	174.654741194349	2.07143700270015	0.198193464934583	5.40601579902643	6.44421146533269e-08	2.16589725899266e-06
Mfap4	169.35183704467	2.51658954146325	0.268093790091867	5.65693648086204	1.54098760561976e-08	5.78565423292287e-07
Mfap5	44.3683361069757	2.34682508313005	0.389261742632901	3.4599472170585	0.000540281282425594	0.00748473241184634
Mfsd2a	139.179661099897	-2.380063301159	0.388478882800054	-3.55247958708042	0.000381618626495331	0.00548885437711409
Mfsd4b5	2857.27789962402	-1.78449063155596	0.225742215041728	-3.47516139775164	0.000510546076143195	0.00712324664439161
Mgam	1797.77500548946	-1.96969992452132	0.214782090589068	-4.51480811021903	6.33741225912502e-06	0.000137587259934234
Mgl2	174.208765128616	1.83074678800149	0.226010225262523	3.67570443787017	0.000237194007038014	0.00359670695478341
Mgp	3924.53101943451	2.15593993666909	0.212815897321374	5.43164280121189	5.58376063376872e-08	1.91957718378119e-06
Mia	7.18682951521938	-2.23764793431622	0.370608220997073	-3.3395048037156	0.000839278994149487	0.0109891712253385
Mical1	160.327066396273	1.57584711049115	0.192845733778745	2.98605055557944	0.00282605918186706	0.0313737478186728
Mical2	386.695355278116	1.78451416301739	0.16175773546576	4.84993289970642	1.23503246777574e-06	3.15384727182262e-05
Micall2	175.056138247859	1.76834310418422	0.158301639463347	4.85366485646613	1.2120049758014e-06	3.10061717063815e-05
Milr1	36.4432087991315	2.60882624278205	0.255732527971505	6.29105047974702	3.15324764937572e-10	1.54588163582552e-08
Miox	24904.2858524831	-2.43984638518826	0.34982629723587	-4.11588950449155	3.85689057165641e-05	0.000715793514916235
Mis18a	90.467395685192	1.49844104687554	0.167341492923731	2.97858611254719	0.00289581645908241	0.0320390643416918
Mis18bp1	75.7652401562296	2.07517734755117	0.297766300821293	3.61080936487991	0.000305242967521855	0.00452337703613258
Mki67	1665.41342829029	2.4898596933622	0.2593569111329	5.74443799031354	9.22267846482139e-09	3.58657680815847e-07
Mlf1	7.60017049727949	2.90753418674009	0.489465759132612	3.89717595388174	9.73209125689781e-05	0.00164679443837524
Mlkl	116.955433133691	2.6544552929542	0.195624053386077	8.45732037710632	2.73591501919402e-17	4.24739949924239e-15
Mlnr-ps	7.29928168690024	-2.43544179806791	0.415664744254824	-3.4533643228301	0.00055364072761945	0.00763735280180822
Mmp10	2.23692049901209	4.36549610510345	0.804007321319767	4.1859023119081	2.84035495135412e-05	0.000547390967521557
Mmp12	77.8395007231588	3.02064363455583	0.294395751077515	6.8636983623578	6.71002398600734e-12	4.15363225285726e-10
Mmp14	1263.26046231165	2.95001755028905	0.221577245177305	8.80062187219927	1.36060067981877e-18	2.60928528411127e-16
Mmp19	79.1565763885481	3.04528636401862	0.324246263064668	6.30781784402775	2.82996995478526e-10	1.39790510822107e-08
Mmp2	533.634613290513	2.47782360895563	0.196605622387151	7.51669047411845	5.61802101735532e-14	4.79886939390775e-12
Mmp27	3.98189587436181	4.95790683931348	0.736472740545105	5.37413894828478	7.69495039026059e-08	2.51707231745631e-06
Mmp3	22.82854845597	2.88444884335017	0.398761735277788	4.72575143660014	2.2926595342252e-06	5.48919377588483e-05
Mmp7	12.947854906472	6.1747724716416	0.892638187690794	5.79716680621569	6.74446003373410e-09	2.68693243828661e-07
Mmp8	10.0048975371546	3.56776017349926	0.531104224286839	4.83475757879204	1.3330799006956e-06	3.38214992704366e-05
Mmp9	202.504942791157	4.04772178777245	0.387436773087445	7.86637201080697	3.65073860932927e-15	3.77841788026931e-13
Mms22l	107.585242137741	1.62347792261065	0.199334310455891	3.12780033294176	0.00176119781008726	0.0209172983382616
Mmut	3301.11079322607	-1.72758962048955	0.204303182467695	-3.56132298920306	0.000368990833669353	0.00533863143299277
Mob3a	291.700808888771	1.60146371390673	0.118434453598232	5.07845222089755	3.80522096950602e-07	1.09300921269467e-05
Mogat2	367.454671650657	-1.86006409408851	0.286802911406617	-2.99879833810037	0.00271046644919603	0.0303314841033887
Moxd1	22.5764831932793	3.28900422625378	0.645084297883192	3.54838000826407	0.000387608560652742	0.00556682162623222
Mpc1	2739.31415434438	-1.64880855880298	0.164875671792757	-3.93513822717586	8.31488266670727e-05	0.00143175545636849
Mpeg1	1747.44082383439	2.86865514782203	0.192179492965901	9.72348880196903	2.39434144031078e-22	6.88760484028224e-20
Mpst	1249.30235397704	-1.73332943738188	0.188285852788953	-3.8947665292934	9.82933586558422e-05	0.00165660750501219
Mrc1	835.147468732167	4.34145763490783	0.240118740890525	13.9158552244419	5.07492461354125e-44	1.24088250456851e-40
Mrc2	1667.95269512583	1.65278882278129	0.169989776218476	3.84016519877237	0.000122951546118005	0.00201091571372432
Mreg	69.0524704136286	-2.08842914895487	0.249075128978432	-4.36988290809684	1.24313177137754e-05	0.000258690431701235
Ms4a14	9.29477473976222	2.96593258989636	0.395955787276554	4.96503057429303	6.86902477072925e-07	1.85331025572738e-05
Ms4a4a	53.3800970762703	5.86675528332696	0.489501700117329	9.94226431115652	2.72560012461704e-23	8.88591067293898e-21
Ms4a4b	22.9542348505889	2.00333572985989	0.291453478210364	3.44252446744077	0.000576311728497665	0.00791659671428569
Ms4a4c	40.06085312878	2.57123628845154	0.330709941817121	4.75110085840848	2.02312183841567e-06	4.90996107707803e-05
Ms4a6b	138.186398694425	3.63217088488959	0.271060690486237	9.71063299576164	2.71644826115569e-22	7.70093397629947e-20
Ms4a6c	217.033438880952	3.66417913131017	0.257531535924991	10.3450597680827	4.40641260894274e-25	1.69007523614762e-22
Ms4a6d	109.367436385112	5.37455333953125	0.387263807161276	11.2960551919314	1.37245664919158e-29	8.66020145639887e-27
Ms4a7	99.5207473014893	3.48589869321238	0.303829974405741	8.18187441207711	2.79462233909275e-16	3.43808852672914e-14
Msln	62.1959204070075	4.15161858851084	0.446082446483371	7.06510335332894	1.604964932054e-12	1.09155737268306e-10
Msn	6211.83718405679	1.78760450950578	0.122651352938794	6.42149059618456	1.34946351500546e-10	7.05798283877586e-09
Msr1	187.340474920189	5.20127858162317	0.367252710265961	11.4397483372707	2.64652086245704e-30	1.78512395139732e-27
Msra	3127.15063729705	-1.59680383022799	0.204768150631397	-2.91453445463935	0.00356219485480615	0.0384123999751175
mt-Atp6	137230.047657067	-1.70652428309605	0.17233097987332	-4.09981004933304	4.13489376557063e-05	0.000760175347258713
mt-Atp8	14141.6311776908	-1.59181822129864	0.186882051157945	-3.16680075818762	0.00154125877306747	0.0185187732555116
mt-Co1	432300.97081682	-1.69857874048899	0.205067907621115	-3.40657272311806	0.000657840225731558	0.0088611974090107
mt-Co2	176520.588501564	-1.71174107838732	0.171026427027728	-4.16158538043906	3.16045789939125e-05	0.000599628680601283
mt-Co3	182298.81850566	-1.76742362226481	0.180960082414044	-4.24084478757539	2.22680087477146e-05	0.000439097297493997
mt-Cytb	187261.439146964	-1.81687642286132	0.216229048289979	-3.77782924783459	0.00015820128224797	0.00250775954785457
mt-Nd1	114146.626984211	-1.5748203902017	0.154555332544979	-3.7191883368658	0.000199863989406162	0.00309543903149164
mt-Nd2	78626.438010099	-1.821094820071	0.201460078488778	-4.07571974671266	4.58722394485678e-05	0.000833928323283861
mt-Nd3	19263.65446135	-1.69882628878599	0.161412886460164	-4.32943307137039	1.49493694303711e-05	0.000305244901281304
mt-Nd4	133296.90558398	-1.80180821704262	0.215258218642953	-3.72486691610403	0.000195418288959753	0.00303861458691711
mt-Nd4l	18447.1123746627	-1.70276749395758	0.248372819528534	-2.8294863153367	0.00466227938387382	0.0481514503843484
mt-Nd5	106588.604893994	-1.74711997356186	0.222088101859617	-3.36407023746874	0.000768019948051396	0.0101645725330402
mt-Nd6	32461.3568392876	-1.94832219473053	0.189069396562111	-5.0157360840732	5.28308075604033e-07	1.46793100381967e-05
Mtfp1	289.45555294012	-1.58562943273063	0.152334403199786	-3.84436752584759	0.00012086375402814	0.0019850679198526
Mtfr2	30.2478983720083	2.78891133982105	0.31371489355144	5.70234750275801	1.18168614418297e-08	4.47964392758973e-07
Mthfd1l	133.471740872613	2.56026296299493	0.239712123493734	6.50890301355872	7.57015761136946e-11	4.09060367502757e-09
Muc5ac	2.55959443022913	4.28528745118217	0.775121507029019	4.23841606946815	2.25102305590965e-05	0.000443426606209957
Mup6	3.83521536331267	2.81785478394535	0.619517494967597	2.93430742265063	0.00334292925276634	0.0363179932756459
Mxra7	444.247768768683	1.60339143662849	0.13307755514903	4.53413376848384	5.78403653647853e-06	0.000126274038716581
Mxra8	1016.34169875163	1.59597070477387	0.140166074331048	4.25188982154333	2.11974146067334e-05	0.00041925442580618
Myadm	1187.90504830734	1.6154764586447	0.142501549646736	4.31908607429517	1.56676671041062e-05	0.000318581326635573
Mybl2	133.411681488468	2.36218507107988	0.353288209700049	3.85573317670695	0.00011538328768739	0.00190144270467822
Mybpc2	37.521396191495	2.80082958694476	0.35226120306746	5.11219961569227	3.18429080521145e-07	9.26903458939601e-06
Myc	295.940234518202	2.83906637777939	0.200178257399715	9.18714350733483	4.03411394388207e-20	9.07026469612381e-18
Myh9	12194.9567659112	1.38322232931177	0.114336961060253	3.35169245148838	0.000803191914978304	0.0105728378525509
Myo1f	259.662789339945	3.12460321886719	0.212388230887488	10.0033943029201	1.47261167682151e-23	5.14388518041171e-21
Myo1g	99.972320701291	2.44435332968751	0.206222394973726	7.00386264969684	2.49000230315083e-12	1.62899448334226e-10
Myof	2951.1123194651	1.91507679224429	0.12278880238489	7.45244496624313	9.16260833478908e-14	7.56243804374723e-12
Myorg	619.76547906592	-1.52710828617673	0.166766648528454	-3.16075360887757	0.00157361548871353	0.0188612086854935
Naip2	93.2057078700108	1.71645454073126	0.178064000301541	4.02357882288382	5.73203875648569e-05	0.00102024031042417
Naip5	30.8475480704359	2.05581349615909	0.221368853033642	4.76947629122257	1.84705479289418e-06	4.53897472409586e-05
Naip6	17.9479468263177	2.22181603611169	0.254185369523024	4.80679135232847	1.53371908311734e-06	3.83164131957756e-05
Nanos1	12.9381683865854	1.88963861591071	0.303983159291063	2.92660494083123	0.00342683872929231	0.0371782542338807
Nap1l5	132.535858152198	-2.25921862835402	0.252391390032585	-4.98915049436294	6.06453889533709e-07	1.66379306215552e-05
Napsa	25345.223543748	-2.88434925563059	0.589775368699961	-3.19502874422215	0.00139816914571518	0.0170296305475309
Nat8	658.709031244621	-2.1481411955604	0.296755482698616	-3.86898056649031	0.000109291351701114	0.0018163535519333
Nat8f1	3542.47322263606	-2.66385361063904	0.37445615422018	-4.44338700776351	8.85536713006462e-06	0.000188692632277989
Nat8f5	89.0817830245647	-2.17415703501492	0.228117817459843	-5.14715180115913	2.64471301350311e-07	7.77943327174951e-06
Nat8f6	528.365626899493	-2.94738087105374	0.392938004853133	-4.95594940423643	7.19779463010614e-07	1.93401182361959e-05
Nat8f7	183.254356500707	-2.71994183668893	0.395578077380858	-4.34792000627726	1.37434709252673e-05	0.000283283492907433
Nav1	502.983136559619	1.52750817848816	0.182484411450775	2.8907026868454	0.00384381574860129	0.0409079868652828
Nav3	98.7192453893867	2.82953896007025	0.402897471930102	4.5409541819802	5.60002018684882e-06	0.000123080893117921
Nbl1	339.207695507245	1.61814880804399	0.148029353506906	4.17585291970588	2.96871597521219e-05	0.000565994670478807
Ncam1	243.653539186525	2.03235486935016	0.246234164188952	4.19257365341862	2.75807492947389e-05	0.000533109720310659
Ncapd2	721.424173278734	1.85740991397819	0.188350416158932	4.55220610319594	5.308629082476e-06	0.000117081443292811
Ncapg	187.066969340736	2.63806342420554	0.320305876528563	5.11405985415777	3.15307374436264e-07	9.20556350947427e-06
Ncapg2	338.032228357525	2.15633980736522	0.227206386889888	5.08938073085782	3.59234716176674e-07	1.03796015998994e-05
Ncaph	219.620608439511	2.60482788429669	0.256935877473418	6.24602488402083	4.21030128047366e-10	2.02851486077205e-08
Ncf1	249.875022294786	3.12008417575806	0.212894493924936	9.95837955539413	2.31810112685076e-23	7.81799588660824e-21
Ncf2	233.096450964447	2.26310316970606	0.20808320585595	6.07018314866057	1.2776445790405e-09	5.65429991190299e-08
Ncf4	51.4419767720588	2.43945315160966	0.299866049899347	4.80032051675347	1.58411893089613e-06	3.94738221748524e-05
Nckap1l	382.674828836614	2.8295884210452	0.205731206683548	8.89310110283582	5.94266986362117e-19	1.22378584002883e-16
Ndc80	160.563897308983	2.47475827730429	0.273322847429585	5.39566410628816	6.82705604832794e-08	2.27876925733683e-06
Ndn	91.5762005702479	1.87027136935192	0.162958016364283	5.34046368977936	9.27091457420766e-08	2.96805826491123e-06
Ndrg2	1309.84874657869	-1.6038029306908	0.193821903754231	-3.11524610477686	0.00183791495827121	0.0216836275625713
Ndufa1	1665.93530209474	-1.43450689957681	0.139024870223654	-3.12538971536391	0.00177569639133519	0.0210511497641864
Ndufa5	1347.87728906261	-1.40086416326569	0.139933698456068	-2.8646721103533	0.00417441236841386	0.0438537488391748
Ndufaf4	547.43662933652	-1.31758428772062	0.0968764737322356	-3.27823955069228	0.00104456708986248	0.0132852905362809
Ndufb10	2509.91904157047	-1.44474823348625	0.136933265132067	-3.24791958372792	0.00116252121374571	0.0145769727321024
Ndufb5	1944.49790340303	-1.38068086638872	0.13206118659565	-2.88260976750345	0.00394395696704991	0.0418371704080603
Ndufb9	3759.61540534951	-1.46667092375395	0.147164413916159	-3.17108539582005	0.00151870490211236	0.0183017780494059
Ndufc1	1026.72017165389	-1.47239610853193	0.156942542293799	-3.00999398651004	0.00261252862186786	0.0294037240347279
Ndufv3	1745.74541437974	-1.43282819849069	0.126531735517445	-3.42070862081088	0.000624582110678925	0.0084902367387008
Nek2	199.336148162065	1.85175392290033	0.228442703259743	3.72852321718445	0.000192605166539269	0.00299964145117407
Nepn	245.38055432774	-2.24350052063042	0.383153863575147	-3.245433855286	0.00117271804768849	0.0146672236130655
Neto2	24.647121436632	2.6807583433477	0.355100303223378	4.73319320792134	2.21014922969752e-06	5.31114607888369e-05
Neurl3	371.609615924927	1.55626748546746	0.140978392881348	3.94576412809328	7.95458908031601e-05	0.00137455580388747
Nfam1	200.039153523306	2.87690778027361	0.223469369581912	8.39894874087269	4.50493397582547e-17	6.62564011286632e-15
Nfatc4	133.747772678278	1.6441738956741	0.212120474949527	3.03683034760022	0.00239079974517561	0.027316842181881
Nfkb2	879.011652393279	1.97692279322073	0.145885975112903	6.69648190968787	2.13496864881894e-11	1.24292028986748e-09
Nfkbid	24.4571869168892	2.32286908512271	0.24960132135456	5.29992821329485	1.15848221604375e-07	3.63741101573545e-06
Nfkbie	231.893905940761	2.21593304385597	0.189595765355103	6.41329220396134	1.42410183015087e-10	7.38908644551224e-09
Nfkbiz	172.791770283603	2.15890440408051	0.183490638275033	6.31587755634397	2.68632683819372e-10	1.34115280638448e-08
Ngf	86.0981116069377	1.81294226610048	0.166987383041286	4.86828556322422	1.12570584302504e-06	2.92041538400701e-05
Nid1	3071.02600356477	1.54134737551596	0.132803446747695	4.07630516205228	4.575696140704e-05	0.000832606439147079
Nipal4	4.8329056693654	2.40056999177871	0.480346440886649	2.91574970180576	0.00354835039408269	0.0382842151454227
Nkd1	197.643895276783	1.67718390844528	0.221547798597725	3.05660409505976	0.00223859736033129	0.0258248175404357
Nkd2	43.6068686916072	2.96300069005005	0.314737847002425	6.23693880080119	4.46216452739081e-10	2.14457986044943e-08
Nlgn2	259.910099772485	1.7078700482802	0.154744284243771	4.57445036977962	4.77471770332507e-06	0.000106740860565419
Nlrp10	5.86982649006333	2.49079493564468	0.466630827813429	3.1948059296261	0.00139924897211716	0.0170321774384467
Nlrp1a	14.0688670080906	2.42444869847203	0.40425066400761	3.52367683048558	0.000425602999310232	0.00605030542842111
Nlrp1b	17.3023997153068	2.58227454371894	0.246622582177718	6.41577316135124	1.40109940538622e-10	7.28907060339355e-09
Nlrp1c-ps	4.92118078765098	2.24062801227255	0.434644152015963	2.85435339810344	0.00431245300920837	0.045039997084162
Nlrp3	35.2589230007713	2.45927229942017	0.359299307669901	4.0614392186941	4.87711167091501e-05	0.000883344272173783
Nnat	29.6367436916667	1.84507618535046	0.206848312000827	4.08548746265372	4.39843756751339e-05	0.000804091936991863
Nnmt	65.4390456094785	2.63748048287932	0.234695991279686	6.977027915777	3.01489820384582e-12	1.94635061932106e-10
Notum	169.221414719778	-2.48228614502076	0.280114833487445	-5.29170885585106	1.21178696835065e-07	3.79260238206514e-06
Noxo1	33.1080648870552	1.99949986630033	0.2841116344993	3.51798288043283	0.00043484041447603	0.00616817501636376
Nr0b2	23.1693348999448	-2.34298847583697	0.388852434012622	-3.45372269366682	0.000552905595005433	0.00763259445582306
Nradd	49.4198012623774	1.74231227428055	0.236012177689656	3.14522869771853	0.00165957041252874	0.0198307005739003
Nrcam	75.3926192085689	2.67485160253859	0.233379048399037	7.17652940153774	7.15032804253128e-13	5.14218995735126e-11
Nrg1	318.47444006378	1.8619440824205	0.171340709803585	5.03058545402655	4.88984382678058e-07	1.36643192993793e-05
Nrm	121.064795951228	1.60113780077466	0.176574199040361	3.40444869092825	0.000662977540832911	0.00891919097402516
Nrp2	926.987459235015	1.42115695530908	0.126951219417954	3.31747073592521	0.00090836430802739	0.0117828343695781
Nrros	185.215962632383	2.36418494071763	0.216977049802056	6.28723149274153	3.23177296297174e-10	1.57255499822613e-08
Nrtn	74.0559096647559	-1.75217746177432	0.234007457323553	-3.21433116011477	0.00130748783360687	0.0161056483080504
Nsdhl	1059.6340053288	-1.42253221780945	0.147262995816944	-2.86923551612843	0.00411465291871809	0.0433656927494853
Nsl1	61.0118437474048	2.162481946721	0.320774682557738	3.62398284506682	0.000290100855242524	0.00431533295011332
Ntm	133.603491255726	4.51662908866076	0.353299306186892	9.95368240774438	2.43020601977853e-23	8.05716270387929e-21
Nudt19	2653.06204648124	-1.63102302092256	0.206544652676382	-3.05514092350414	0.00224954794283693	0.0259148452943659
Nuf2	185.902079602263	2.05362082838798	0.272191503117034	3.87088067159452	0.000108442869580769	0.00180418901192437
Numbl	151.242473040375	1.67559808088062	0.182356246392216	3.70482555024481	0.00021153626693233	0.00325695314430677
Nusap1	247.980492903779	1.93023957029477	0.23011555230142	4.04248891911607	5.28868126828556e-05	0.00095084461662623
Nwd2	3.18662821320481	3.79496150209226	0.865433438454485	3.22955108723738	0.00123984727859926	0.0153595013405194
Nxpe1-ps	6.39900932727659	2.22999918030262	0.41558857526705	2.95965590370775	0.00307982825008123	0.0338284064942524
Nxpe3	351.740027572908	-1.75671224489024	0.251474937029578	-3.00909607068013	0.00262026245495885	0.0294738090175101
Nxpe5	87.1926756792063	5.68488051133811	0.415607031030059	11.2723803053257	1.79646565243952e-29	1.0981457696053e-26
Oacyl	4.01046267336529	3.15137272633306	0.663192302360518	3.24396516466736	0.00117878161684182	0.0147148354863069
Oas1a	145.388027085415	1.92504883848522	0.193439466668465	4.78211015785449	1.73464570221897e-06	4.29511450393738e-05
Oas2	60.9196815020338	1.937119343653	0.219560547813938	4.26815907039522	1.97092766473416e-05	0.000391007262169015
Oas3	45.6008022601126	1.92560740109605	0.27553601219008	3.35929737002042	0.000781409329612596	0.0103138649774305
Oasl1	104.482025603423	1.97014798727455	0.202533523866422	4.79006126370663	1.66730399843407e-06	4.1441084515081e-05
Oasl2	359.540790139017	1.5439433216124	0.167616275061479	3.24517008514173	0.00117380490930716	0.0146714363137108
Obsl1	202.781014218938	1.8130701079576	0.19009306964136	4.27722120270656	1.89240737163558e-05	0.000377728373434323
Odad3	76.2694427652522	-1.77223567549982	0.158592662481915	-4.86930267399911	1.11992755104612e-06	2.90928324382644e-05
Odaph	5.92879799356469	3.03777540143129	0.634280500111308	3.21273537665699	0.00131477366599876	0.0161648571216856
Odf4	4.20356401538488	-4.26548595839227	0.631930730562072	-5.16747453552033	2.3727828226666e-07	7.0753056088691e-06
Oip5	51.8137576882358	2.1229196553867	0.295212436968296	3.8037681166776	0.000142511589943515	0.00230195640865821
Olfml2b	120.018488052491	2.03971007691932	0.219205198370122	4.74309042235303	2.10482261195427e-06	5.10191265333798e-05
Olfr1033	885.29348550575	1.65774876315063	0.18673188755581	3.52242336196621	0.000427620658872782	0.00607457349906354
Olfr1396	24.6596161618516	-1.82624390570999	0.273983181778066	-3.01567381015112	0.00256408934853581	0.0289752465318943
Orc1	22.5501742510873	2.35636445806444	0.385502648955803	3.5184309673056	0.000434106743132125	0.0061622365764931
Osm	5.15479102871059	3.42026753290249	0.697541077363676	3.46971327057867	0.00052101424372875	0.00724861992999863
Osmr	573.853350974383	2.08840761785011	0.198135074847155	5.49326068940458	3.94579672274425e-08	1.39069783231712e-06
Otulinl	148.378754251522	2.67703513953527	0.23758475605534	7.05868157275478	1.68089756838573e-12	1.12602867586278e-10
Oxct1	18404.7580843913	-2.04015720763442	0.19401718508997	-5.36116018357896	8.26891525865778e-08	2.67795118169876e-06
Oxgr1	504.352151729326	-1.92912471106276	0.262394131785086	-3.54095080077384	0.000398687913762917	0.00570082915286288
P2rx7	124.722140383013	1.70122147685903	0.209426039561878	3.34830128252435	0.000813085672542969	0.0106886887369711
P2ry12	24.2408692890061	3.46423126634823	0.342430873440605	7.19628823648008	6.18737618469656e-13	4.54561469433934e-11
P2ry13	28.0520966593472	4.1624464556747	0.367407389071254	8.60746558110561	7.46935681127302e-18	1.28164989987115e-15
P2ry6	190.948639338692	1.8455238995742	0.193849671869625	4.3617504812846	1.29025968890947e-05	0.000267190358364894
Padi4	15.6794869917861	3.15893694317313	0.465970942543266	4.63320079872292	3.60054995653401e-06	8.25678284874113e-05
Pah	13478.1404054503	-2.00836863829142	0.294495773773501	-3.42405130427088	0.000616949724557342	0.00840400665882045
Pak3	31.5347542742303	2.14237262826031	0.376170479716287	3.03684815757447	0.00239065849589814	0.027316842181881
Pank1	1690.71050293824	-1.59676490157701	0.208080965479968	-2.86794565855885	0.00413146487387237	0.0434960088255207
Panx1	113.663771731108	3.46424995145907	0.2543817791119	9.68721093178247	3.41733195674931e-22	9.54949005799619e-20
Paqr9	1630.46096980674	-1.762110493786	0.25474771153423	-2.99162842011869	0.0027749379722276	0.0308938882610951
Parp14	673.974573494188	1.47685159352284	0.11808407985017	4.03823778893728	5.3854247064923e-05	0.000963808716227775
Parpbp	73.4349918950423	3.04152843250836	0.261870155078372	7.79595686227542	6.3922223086921e-15	6.3471198264125e-13
Parvg	104.026237265254	2.31198579369209	0.243960907286031	5.37785257600253	7.53794982163688e-08	2.47814851195023e-06
Pbld1	1902.13234968534	-1.92718713318793	0.249008329288862	-3.723518549905	0.000196465418638408	0.00304932270716757
Pbld2	349.100680936242	-2.42865046026695	0.249005097487467	-5.7374345934378	9.61213814401399e-09	3.72322840069421e-07
Pbp2	3.31854903347731	4.94509502616393	0.833703343585968	4.73201295942401	2.22304216461766e-06	5.33557396099216e-05
Pcbd1	2580.9778977497	-1.81770096334569	0.179628134686263	-4.55218757781946	5.30909668221069e-06	0.000117081443292811
Pccb	4414.36969004163	-1.51427433946516	0.180226470323668	-2.85348949320027	0.00432419577950761	0.0450739293479583
Pcdhgc5	16.3883204447677	2.28907207778998	0.43628576380854	2.95465079249224	0.00313023140050758	0.0342835702269478
Pck1	30599.1942610239	-2.89223501699039	0.472264798867973	-4.00672466278688	6.15665628772145e-05	0.00108986745379293
Pclaf	350.523607173717	3.19927571485765	0.280896617874704	7.8294844968146	4.89874391710925e-15	4.91406819295251e-13
Pcx	6218.14360457249	-1.83748137277608	0.2896761045259	-2.89109581249979	0.00383901059623967	0.0408966995170912
Pcyt1b	13.5894464705871	3.2178573226836	0.433505019297351	5.11610529049567	3.11908990974654e-07	9.11995780636054e-06
Pde6a	65.9660355706293	-2.70731036648415	0.393885072219525	-4.33453940476477	1.46065623863496e-05	0.000299495772368327
Pdgfb	871.620711305084	1.41109554700331	0.14095693848322	2.91646194523622	0.00354025907338277	0.0382179954384329
Pdgfra	1436.96544250461	1.54477119140844	0.190723672555105	2.85633757000483	0.00428559221304165	0.0448661080761241
Pdgfrb	2084.33755815199	1.48660777872308	0.146221624115571	3.32787836044326	0.000875100670725914	0.0113891179108913
Pdgfrl	41.6731368829991	2.95274165773204	0.356788579708538	5.4731058357508	4.42215824899596e-08	1.54467566979661e-06
Pdk2	3235.40132481855	-1.70252471141591	0.214928154605086	-3.26864906418026	0.00108062239311268	0.013637454601082
Pdlim1	170.394790606134	1.78198335625507	0.196797080308796	3.97355161483111	7.08088050631969e-05	0.00123890074762182
Pdlim4	99.2678412006429	1.85430890984532	0.179376889973111	4.76264757390645	1.910693703115e-06	4.66605237535987e-05
Pdlim7	539.639513141261	2.40379264680536	0.200454325102243	7.00305491582354	2.50440608742854e-12	1.63295624920632e-10
Pdpn	190.954457207263	1.80615954465302	0.204061406506047	3.95057330269419	7.796421431885e-05	0.00134841555817067
Pdzd3	1322.61401011702	-1.74979310351597	0.237729373449137	-3.1539775360422	0.00161061483010554	0.0192574796404
Pea15a	2182.86698552898	1.57200568470262	0.147649507188563	3.87407784552994	0.000107029199300692	0.00178634655931812
Pecr	2454.00288817181	-2.09923007763993	0.253885935471339	-4.32962178704075	1.49365648677107e-05	0.000305244901281304
Penk	86.5024664254484	3.72141302219119	0.60215034531221	4.51949092677205	6.19885040785843e-06	0.000135028633438885
Perm1	99.7355269992186	-2.75563738711249	0.264885876503093	-6.62790108060741	3.40493506256784e-11	1.90842219939512e-09
Pf4	177.957444446482	5.65238760656007	0.432809285107946	10.7492786468288	5.97268766907603e-27	2.78170817844753e-24
Pfkfb1	25.2382395594564	1.90031033588988	0.286869690152419	3.13839477224494	0.00169875917162731	0.0202618464367084
Pgam2	1122.46215053879	-2.77049865703988	0.32924203522219	-5.37749882345688	7.55277065628427e-08	2.47885481220766e-06
Pgbd5	11.9778995775905	2.32942409670231	0.40806439295689	3.25787821639894	0.00112248566926173	0.0140930309219696
Pglyrp2	15.2023819480297	2.77820003661215	0.391730935255933	4.53934033943576	5.64304903458086e-06	0.000123887409837751
Phgdh	1474.65350560886	2.27284576520726	0.213665732300037	5.95718251825184	2.56623590212737e-09	1.09842758165237e-07
Phlda3	278.544791456941	1.91982061478903	0.195465924041155	4.70578500729038	2.52890924156148e-06	5.98886121963489e-05
Phox2a	1.84554252907317	4.08543885572668	1.08097912139413	2.85430013832962	0.00431317611433212	0.045039997084162
Phyh	4019.1005068424	-1.80635921894854	0.195805948506036	-4.1181548625101	3.81918022495384e-05	0.000711495089336401
Phyhip	97.1573476027461	-2.96150482056743	0.342754722814549	-5.72276526041838	1.04804026817682e-08	4.03557395389895e-07
Pif1	61.5040339734024	2.20953522315689	0.370525332765951	3.26437929122896	0.00109704197250661	0.0138090334776073
Pik3ap1	221.830785051436	2.7027240331081	0.192457349052163	8.84727988561556	8.96782817820226e-19	1.73682858409717e-16
Pik3cd	231.803252685295	2.26452508501321	0.167925902241245	7.53025631028962	5.06408182794596e-14	4.34467125598469e-12
Pik3cg	110.562560356241	2.7195787363414	0.200577103797902	8.57315567819755	1.00687249201193e-17	1.669104475953e-15
Pik3r5	99.4758302365453	3.51718191518024	0.22527379571011	11.1738780236093	5.47377049207996e-29	3.14918895869341e-26
Pilra	62.0055437381556	3.6186554274215	0.329123835169029	7.95644419395098	1.77053937041498e-15	1.9240844791493e-13
Pilrb1	16.39200863543	3.30422288135475	0.453948842018835	5.07595276839399	3.85559067291892e-07	1.10585350664174e-05
Pilrb2	12.3988130232474	3.0330623773566	0.408415903466953	4.9779216727321	6.42706533261173e-07	1.76078186234199e-05
Pimreg	110.656851450709	2.69964734870277	0.302157057606103	5.62504600146875	1.85458545767806e-08	6.89687188928527e-07
Pira1	5.77556154550427	3.19054353134831	0.52273268862163	4.1905615987484	2.78264855535569e-05	0.000537328611957676
Pira12	10.5261005133427	3.33415380228693	0.469842454433169	4.96794995910474	6.76644170876312e-07	1.83576097455084e-05
Pira2	20.4239338481747	3.15131394960903	0.442171767303839	4.86533539381485	1.14262874601417e-06	2.94867558057825e-05
Pirb	197.338524949587	3.00007650348302	0.233589662548912	8.56235024126643	1.10589641708356e-17	1.81785208525812e-15
Pjvk	11.5261840518213	-2.95810854547655	0.592917803961314	-3.30249578001255	0.000958285298517544	0.0123403678237667
Pkmyt1	81.6434015514346	2.30561843413045	0.268252244551606	4.86712957914982	1.1323079178254e-06	2.9315985657462e-05
Pla2g2e	1.75339569076473	3.79404274341211	0.9368983885744	2.9822260102972	0.0028616066053621	0.0317301190147623
Plac8	540.134232185056	1.98400164733092	0.151781879683816	6.48299816408088	8.99175927125547e-11	4.81884392068571e-09
Plat	2669.4303893376	1.59487861289945	0.164264598729948	3.62146571750032	0.000292938629165274	0.0043509282650736
Plaur	288.231070628021	3.08604877937313	0.210750207954178	9.89820508185064	4.23812898282824e-23	1.35904985300169e-20
Plcb2	56.3207264014024	1.87554051245893	0.307163587158722	2.8504046347346	0.00436636419552229	0.0454310904407508
Pld4	161.673429031279	2.53868955219804	0.185180047079981	8.30915412573293	9.63866645178829e-17	1.30028934112711e-14
Plec	2847.60019571854	1.38550305567193	0.116631120847749	3.30531896521145	0.000948683686463647	0.0122408981470418
Plek	277.462999934569	2.94815895617202	0.225063232425021	8.65605161349951	4.88387554038552e-18	8.68486267686192e-16
Plekhg2	489.025410621579	1.66811039972981	0.150100051183077	4.45110041245034	8.54313805573332e-06	0.000182437034397598
Plekho1	415.615318867663	1.76933045620521	0.163374706184898	4.70899366352663	2.48942809182196e-06	5.90967268253997e-05
Plekho2	387.310790378119	2.1107984172076	0.166422148785763	6.67458283234607	2.47936411338698e-11	1.42225341413381e-09
Plk1	350.92318970418	2.64692506032966	0.279908387053724	5.88380033076163	4.0095151072873e-09	1.65814217787837e-07
Plk2	424.976886579937	2.20205318008198	0.190486949852831	6.31042274030154	2.78274303925562e-10	1.38155422819491e-08
Plk4	93.8482559685708	1.8924623705195	0.245519567799721	3.63499487441064	0.000277986162488364	0.0041477401406826
Plp2	959.328668603697	2.0404188601702	0.163757874431013	6.35339743988006	2.10610626387846e-10	1.07285272468038e-08
Plppr3	70.8724858297161	1.70794676327274	0.205550446171511	3.44415094425057	0.000572855790003823	0.00788019135602305
Pltp	428.597901640623	1.83821440457111	0.175883993774139	4.76572305748014	1.88177585333366e-06	4.60117718338246e-05
Plxnc1	101.343368190711	2.50408897068297	0.209020001076957	7.19590930501044	6.20458628591894e-13	4.54561469433934e-11
Pm20d1	646.534037227947	-2.23639600206878	0.228428025976821	-5.41262831818299	6.21063184484732e-08	2.09820672741034e-06
Pnliprp1	1.42449427626249	-3.29059066171575	0.77140091198706	-2.96939065811498	0.00298390983875351	0.0329577980552555
Pnpla1	50.8561158721218	-1.91618013631943	0.241679332159563	-3.7908915426601	0.000150107495885784	0.00239889928678254
Pola1	336.975511774576	1.45871847265726	0.154731474699252	2.96460997058845	0.00303066900446919	0.0333800204934808
Pold1	329.413924998336	1.60324057727932	0.158770709130504	3.79944500205941	0.000145020489678966	0.00233477020461749
Pole	185.265327464993	1.86332769871453	0.218273384804412	3.95525867474926	7.64518862606793e-05	0.00132765107231862
Pole2	64.2132431425761	1.62740482302551	0.197352592385591	3.17910606312014	0.00147730024168069	0.0179042565226245
Postn	532.016849814778	4.68944556540135	0.308128156516757	11.9737371849064	4.87808458929356e-33	4.14870489787702e-30
Ppa2	1718.31591676962	-1.43026512984827	0.150640102083356	-2.85624560723003	0.00428683380166024	0.0448661080761241
Ppbp	46.2418868741018	3.68087025873121	0.56779526054993	4.72154391731748	2.34061076497314e-06	5.59031589421729e-05
Ppl	461.864361346836	2.20407510680651	0.152153526098735	7.91355374850245	2.50143770934203e-15	2.6166108573497e-13
Ppm1j	55.4586329596484	2.14977937975703	0.236637213947856	4.85882740324347	1.1808301449435e-06	3.03618262460268e-05
Ppp1r16b	1043.71771421017	-2.0016999333499	0.177295297194755	-5.64989567799734	1.60545237510526e-08	6.01614059567701e-07
Ppp1r18	479.67687604858	2.26662163648935	0.195766183671096	6.47007370086643	9.79551281282617e-11	5.23524661562002e-09
Ppp1r1a	1605.12583643963	-2.18539414043836	0.257829287980302	-4.59759304198569	4.27399782020016e-06	9.6763508519601e-05
Pqlc3	93.0955804129333	2.00199555148566	0.182911018272679	5.47804916810377	4.30040650581705e-08	1.50753139176142e-06
Pram1	17.5914932312304	2.09038276712775	0.358591416669276	3.04073861347718	0.00235998610751375	0.0270437541002205
Prc1	529.795675445759	2.21078317055317	0.259270753905035	4.66995660835952	3.01263363431107e-06	6.99561453134106e-05
Prdx5	14528.4545251436	-1.61673183889623	0.179275117557147	-3.44014187412056	0.000581409324312062	0.0079698302683029
Prkcb	89.8953941220715	2.31438016018433	0.19816886663639	6.63262692315851	3.29764563182776e-11	1.86431347410933e-09
Prkg2	89.9789838395891	2.79877484514989	0.341333553053442	5.26984478689167	1.36539167239774e-07	4.20605141791689e-06
Prlr	1909.673028388	-2.66910648790971	0.36285134894231	-4.59997321981869	4.2254525861758e-06	9.58864014364093e-05
Prnd	34.4637017294147	2.83298727086708	0.460310519542807	3.98206687235315	6.83185501569892e-05	0.00119747236525167
Procr	69.4751982384889	1.99318440103203	0.241192497928546	4.11780801460197	3.82493125931751e-05	0.000711888490613795
Prodh	1445.87886200656	-1.97565557908765	0.217977193142376	-4.47595257569165	7.60713706134965e-06	0.00016334051378382
Prok1	86.1387676505218	-2.77297492215768	0.44636953184642	-3.97198911588728	7.12749771951772e-05	0.0012457258645282
Prom2	479.653410774751	-1.89847969437087	0.257418106620884	-3.49035157691577	0.000482385481107028	0.00678844776685941
Prph	11.2736076813526	4.70127488428845	0.599946151192948	6.16934516027604	6.85733903431447e-10	3.20134627327507e-08
Prr11	162.955356763924	3.17642670590483	0.296783688457223	7.33337710444465	2.24424281887455e-13	1.7489893936257e-11
Prr16	4.66544150566769	3.5963200979291	0.721044826964069	3.60077487673104	0.000317270204710185	0.00468740368152261
Prr7	12.7668180739511	2.06821127590883	0.371986597297784	2.87163914955168	0.00408348959295673	0.043142796052612
Prrg4	231.913172509247	2.77776962243953	0.217517998503753	8.17297710841546	3.00871087142522e-16	3.64962176853789e-14
Prrx1	217.334949160958	2.9294120902241	0.262935593420845	7.33796465180716	2.1686642253865e-13	1.69684963651141e-11
Prss22	43.0447013986102	6.06770849023514	0.805633814683202	6.29033736900418	3.16776764660292e-10	1.54911757337999e-08
Prss32	2.53621408632078	4.56378189097676	1.01935150517756	3.4961265793746	0.000472064709273606	0.0066527793790353
Prss35	7.23568114749119	2.41851469795426	0.485215977476381	2.92347070954256	0.00346152790921932	0.0374922189547282
Prss53	44.2867654773661	-2.20560468031177	0.365129730357098	-3.30185295821485	0.00096048406954352	0.0123524187273772
Prtn3	10.7545228944347	2.87530325179766	0.390320820107661	4.80451760498045	1.55125052179676e-06	3.8704096246003e-05
Prune2	84.717941300824	2.75948140777717	0.237022238133939	7.42327564548142	1.1425863686437e-13	9.23559171778485e-12
Psd3	529.432049212788	1.62968243202019	0.150037588639515	4.19683119230262	2.7067552802375e-05	0.000524226138977483
Psd4	115.694514194767	2.73360029222929	0.251553564688022	6.89157513780141	5.51779636377332e-12	3.47053423381897e-10
Psmb8	413.4302199464	1.48550120480949	0.157225542931872	3.08792830831479	0.00201557088858384	0.0235523190869705
Psrc1	70.2636918165746	2.21254797510714	0.250538041822682	4.83977589305709	1.29985624825571e-06	3.30643537999088e-05
Pstpip1	75.9995719165685	2.48003322264165	0.230475374226124	6.4216544939398	1.34801106737064e-10	7.05798283877586e-09
Ptafr	110.526458977229	3.43876047247382	0.294320342237128	8.28607514498252	1.17046847783101e-16	1.54699553343598e-14
Ptger4	161.385173900926	1.47995508993653	0.159599591048366	3.00724511124268	0.00263627102237904	0.0295858275781735
Ptgfrn	1017.26791079995	2.1742899688528	0.156931764452028	7.48280612884949	7.27521682090755e-14	6.10774747784431e-12
Ptgs2	28.8950365264296	2.87737020013849	0.453057108508899	4.14378268187269	3.41623499431664e-05	0.000644406680075484
Ptk7	618.93281925253	1.61679241692357	0.159907572554455	3.8571807893183	0.00011470232609192	0.00189341113981776
Ptpn22	78.5725877864443	1.8353054671287	0.221947500682984	3.76352725107635	0.00016753346098914	0.00263858456554636
Ptpn7	69.0574521487544	3.16378843579106	0.226283998277499	9.56226888450831	1.1520293044688e-21	3.04524935469111e-19
Ptprc	465.420889881233	2.27047412988674	0.157798798268379	8.05122817048301	8.19672954509477e-16	9.16207009323422e-14
Ptpre	140.435712760613	1.97637563885386	0.158914520600251	6.14403035774136	8.04534556113588e-10	3.70294128285598e-08
Ptprn	110.739011215851	5.69914470767057	0.551737328919057	8.51699615263835	1.63744937046595e-17	2.58307638191004e-15
Ptrh1	176.98747912993	1.81283234235118	0.189847387907298	4.28150395594638	1.85634422828034e-05	0.000371287826680897
Pvalb	258.411166903421	-4.27626716133181	0.868568037843568	-3.77203283863166	0.000161922938907667	0.00256467579592945
Pvrig	2.25994048054584	3.83481477615837	0.752198402695978	3.76870618974731	0.000164095903354205	0.00259489083711529
Pxdc1	162.463683451445	1.72742523597702	0.203971787950395	3.56630317989821	0.000362052495077324	0.00524989537154005
Pxdn	1376.54014595003	2.08249410250175	0.175626793523825	6.16360454337451	7.11073948496922e-10	3.2960468024996e-08
Pxmp2	533.443167386091	-1.78688337591092	0.227676989252665	-3.45613923696819	0.000547972183532687	0.00758054022778139
Pycr1	33.4072433191019	1.81049945081324	0.254447132130745	3.18533537409561	0.00144586341404379	0.0175449964281083
Pyroxd2	1248.59920743586	-1.69738650493096	0.224769079758029	-3.10267989565875	0.0019177695093593	0.0225306242477942
Pyurf	559.530561896069	-1.31329026701175	0.110851134980396	-2.8262251628471	0.00471001432478375	0.048538735693669
Qdpr	4626.12657580342	-1.68882287345218	0.192352518917077	-3.58104420638822	0.000342223739395847	0.00501065760952257
Rab31	832.174910679988	1.6524803721305	0.140851591195547	4.6323961738185	3.61457619543559e-06	8.27924179846786e-05
Rab32	264.854126090913	1.42786819893141	0.13014288921481	3.28768019146385	0.00101016520569485	0.0129149291428739
Rab44	9.1717243084117	4.41518118220896	0.745499402878628	4.58106494656035	4.62614137623064e-06	0.000103775173693174
Rab7b	141.645361447034	2.59187152263935	0.23730224324344	6.70820258958237	1.97036259982505e-11	1.15395996452628e-09
Rab8b	572.5989492331	1.39273502251212	0.115292677145137	3.40641775555026	0.000658213784330686	0.0088611974090107
Rac2	272.268894392121	3.21582125642116	0.249219114820387	8.8910566030142	6.05305318207055e-19	1.23337263848419e-16
Racgap1	454.668158565478	2.3553751099915	0.241281450241782	5.61740286554689	1.93849084157854e-08	7.15449421738073e-07
Rad18	99.8233259906715	2.10952324572079	0.225607973850119	4.91792566896547	8.74661103602331e-07	2.31206024967097e-05
Rad51	170.964654257466	2.29486705721502	0.263743218953518	4.90957478396148	9.12740879870981e-07	2.39974789666079e-05
Rad51ap1	54.3254708296338	2.29209351014536	0.336189174971938	3.84335251202902	0.000121364947451332	0.00198995786847906
Rad51b	17.2854105516846	1.8185257536399	0.21127953202286	3.87413653278698	0.000107003413259955	0.00178634655931812
Rad54b	46.2064255367961	1.80988519103983	0.281119936201961	2.88092407099151	0.00396511148170017	0.0419932570078706
Rad54l	95.5385071988311	2.11317281099206	0.26666716853892	4.17439018493044	2.98785297085694e-05	0.000569088529337221
Raet1d	10.9221903399836	6.40979353939687	0.66351769110501	8.15320165825194	3.54413892679711e-16	4.22725009433404e-14
Raet1e	24.000153253294	5.15625144893175	0.549904985922454	7.55812650427188	4.08916254051657e-14	3.57089769888592e-12
Rap2b	291.822022511048	2.31573031897843	0.179510281055264	7.32955411380233	2.30919725214804e-13	1.78538369364695e-11
Raph1	485.751668959016	1.48312623563763	0.165216138028546	2.92420729235397	0.00345334691868924	0.0374450770933926
Rasa3	374.46166845027	1.43377574080887	0.149466529534044	2.90215971536333	0.00370599541935793	0.039787583094435
Rasa4	134.509068310655	1.68272272232715	0.167889102364109	4.066510051656	4.77224277973261e-05	0.000865151445916122
Rasgrp4	34.6006605169854	1.82053174936356	0.250191282877581	3.27961765864178	0.00103947855568586	0.0132291737330977
Rasl10a	8.87531623496566	1.96560836546549	0.330270675164679	2.92368786597241	0.00345911419023514	0.0374868325070303
Rassf4	289.95721439289	2.12166994554584	0.181922069260017	6.16566175895163	7.01889759006832e-10	3.26120322468709e-08
Rbm44	2.49327464521809	3.63801525910515	0.915792018114811	2.88058337146856	0.00396939955966598	0.0420159225035857
Rbp1	402.359071859222	1.98250806597167	0.195993086023207	5.01297308954733	5.35953948325766e-07	1.48285646155591e-05
Rcc2	1148.40343147857	1.42928063379854	0.13969446633972	3.07299669805518	0.00211920832601732	0.0246237256791695
Rcn1	764.534103135964	1.68935474912653	0.150037938480718	4.59453626267415	4.33712704071539e-06	9.78529896694737e-05
Rcn3	811.811405121332	1.75602991400501	0.170424618684033	4.43615435283262	9.15801933919712e-06	0.000194505989461493
Rdh16	2095.34191180974	-2.72776186546669	0.338122177345695	-5.10987442181359	3.2237301406026e-07	9.3698938009402e-06
Rdh16f2	3862.04196587919	-2.79771263569875	0.420950071743874	-4.2706077427457	1.9494101539199e-05	0.00038752451240678
Rdh7	3.45955969988665	-3.32407415691727	0.628476348208681	-3.69795007169559	0.000217347625209882	0.00333715611988265
Recql4	34.4338521838141	1.79502511690892	0.263764653581705	3.01414577773459	0.00257703946894455	0.0290879798338283
Reep6	449.609235766129	-1.74094872852387	0.247105619257911	-2.99851023521454	0.00271303043388723	0.0303428177914626
Rel	89.048574799625	1.44007737228613	0.151649591389162	2.90193576029364	0.00370864582732115	0.0397941969436253
Relb	285.791879441729	2.26741711951683	0.17940466265128	7.06457179421468	1.61112029977564e-12	1.09155737268306e-10
Relt	37.9121730855095	2.47123346433089	0.398017845515691	3.69640075415384	0.000218677688748927	0.0033470690685585
Rem2	11.9757409250759	2.23410908919411	0.343073695694271	3.59721279912374	0.000321645333228628	0.00474487508543378
Retsat	2847.33284646297	-2.05001021687837	0.257147032570434	-4.08330676182611	4.43993508642264e-05	0.000810163901357401
Rgs1	5.44065321615481	3.00969863122561	0.658966417185184	3.04977397757257	0.00229013643913127	0.0263358958764532
Rgs10	107.086805967492	2.32526515537355	0.170973821363097	7.75127528184028	9.09742254927634e-15	8.72326874933306e-13
Rgs16	100.83514894712	4.07917905727689	0.355442647197699	8.6629420570465	4.59742112348092e-18	8.25047289875323e-16
Rgs18	10.0233448345092	2.96031724552929	0.432337920107574	4.5342246292935	5.78154748376804e-06	0.000126274038716581
Rgs19	131.563265358213	1.95055082085453	0.198910084680527	4.77879652196232	1.763475461988e-06	4.35547266564992e-05
Rgs8	1.61775874027175	3.74154463538188	0.812050984158059	3.37607451855296	0.000735280014562803	0.00979088656559768
Rhbdf2	327.546140958484	1.39287388873218	0.121558327952865	3.23197838723576	0.00122936353973222	0.0152392776937275
Rhbdl2	48.7271254316024	1.61028272965806	0.191789217836632	3.1820492128911	0.00146236967570626	0.0177342921428953
Rhbg	823.532945000559	-2.09929230416838	0.298495631282075	-3.68277518651375	0.000230708606310825	0.00351471265424147
Rhcg	1801.65787366528	-1.70797787390792	0.211683705837329	-3.34450812407816	0.000824286155027102	0.0108141257400973
Rhob	2066.44654915704	1.4788584856263	0.144923804704881	3.30420862605305	0.000952449252080833	0.0122813841924543
Rhoh	24.7287367854411	2.25162867421036	0.279155883455096	4.48361918337174	7.33875827239023e-06	0.000158272823116015
Rhou	223.593084967754	1.69965513707133	0.231377378576284	3.02387010076984	0.00249563568927219	0.0283820521615426
Rhov	109.054182760261	-1.77460272185599	0.244333436646982	-3.17026900814706	0.00152297869317816	0.018321639740011
Rida	10254.146613642	-1.77457396985638	0.229137139171143	-3.38039469576275	0.000723818052395505	0.00964482624176326
Rin1	130.367591136863	2.39956092471342	0.213739375376499	6.54797892175042	5.83209482821532e-11	3.2045395206382e-09
Ripk3	80.4835472779595	2.51698430388928	0.271813908028143	5.58096645934769	2.39185770078111e-08	8.71268686871123e-07
Rnase4	376.128660283392	1.71341007722028	0.154618948471358	4.61398867521357	3.95013957301863e-06	8.98473025439738e-05
Rnasel	219.983144900742	1.50798478042425	0.127155304226604	3.99499480980333	6.46956702252263e-05	0.00113907471221931
Rnd1	87.8084682159895	2.26537937155402	0.25453450105763	4.97134717021139	6.64892657797225e-07	1.81141577704339e-05
Rnf150	271.630974397796	1.80599598948014	0.148945186356249	5.41135977064982	6.25479646815946e-08	2.10948402954599e-06
Rnf180	35.6772865408506	2.3327463977577	0.25016554856142	5.32745777914537	9.9596920277468e-08	3.16782984967082e-06
Rnf186	283.394963051249	-1.58344544497628	0.194450613190576	-3.0004813839515	0.0026955323015237	0.0301989160080786
Rnf212b	41.5840543300953	-1.94570779950843	0.331889072428711	-2.84946953085226	0.00437922000548228	0.0455406286694518
Rnf39	13.7050231253736	2.47925897480863	0.424129427817637	3.48775368504888	0.000487096589619287	0.00684883424225887
Rp1	18.3887546967341	-1.7654876152128	0.26761448413346	-2.86041175122291	0.00423091287894008	0.0443872715159042
Rps10-ps4	2.69285372664812	-3.13066335796425	0.651412469259191	-3.27083600408712	0.00107230073937426	0.0135622094770998
Rrad	307.038118195985	1.64969606208233	0.136465414879137	4.76088437980965	1.92746453861507e-06	4.70113888277425e-05
Rrh	54.9985603622018	-2.89245369542919	0.485906082686981	-3.89469027628597	9.83242836930197e-05	0.00165660750501219
Rrm2	920.843910160195	1.89009659644882	0.261871691585787	3.3989798250386	0.000676377054545795	0.00906206271504815
Rtl4	11.7872412512114	-2.11487149314734	0.363034809151503	-3.07097684586515	0.00213359695632158	0.0247282135916374
Rtn4ip1	671.900303583015	-1.36480253197141	0.123846631822368	-2.94559913825222	0.00322329834785254	0.0352239882582925
Rtn4rl2	39.7247687749048	3.05406179316432	0.290947010193337	7.05991717116934	1.66601881188868e-12	1.12375841308119e-10
Rufy4	39.1629493307314	-1.8307624383955	0.235448875634172	-3.528419645912	0.000418048846265472	0.00595590202607348
Runx1	223.567540879968	4.13355069717372	0.264985384572258	11.8253718114753	2.88621945230543e-32	2.25829354826186e-29
Runx2	57.3805590048648	1.73154559278034	0.250439088446299	2.92105197043633	0.00348851629098743	0.0377218723980128
Runx3	41.0214576412078	1.7827714788457	0.229156094097745	3.41588768096133	0.000635744634137783	0.00862399499886905
S100a11	3373.24960854363	1.88130758354829	0.165854782467586	5.31373030331839	1.07403543469566e-07	3.38858179646479e-06
S100a3	9.10692101337781	6.11355202748995	0.692789924069341	7.38110046037295	1.5698649215132e-13	1.26193438932159e-11
S100a4	155.934507312526	2.81019734310643	0.195358860413388	9.26601096707856	1.93237926294458e-20	4.49991318600701e-18
S100a6	3138.02400993677	5.06882733850302	0.26903494763596	15.1237873527445	1.12860506876087e-51	7.35888125001048e-48
S100a8	51.209553585209	2.65979478622537	0.466552534975663	3.55757318157526	0.000374296842746475	0.00540740069495111
S100a9	70.7260347593405	2.60289625399003	0.470537396302353	3.4065225560947	0.000657961134758909	0.0088611974090107
S100g	5354.12171140723	-2.91669028232418	0.407825348279704	-4.69978212587618	2.60439196959668e-06	6.16015856315366e-05
S1pr2	246.07956004067	2.26918409243687	0.183789287998556	6.90564780057715	4.99748459592934e-12	3.18422788863107e-10
Sacs	151.395932137977	2.86844452229636	0.225461001101807	8.28721824690497	1.15927800652869e-16	1.54262837317739e-14
Samd4	282.246985042615	2.20508111920701	0.174222361192238	6.91691417198346	4.61587543131058e-12	2.95069082718517e-10
Samd5	220.389402573196	2.87885066412202	0.225074454102883	8.3476850876341	6.96138871531658e-17	9.86751627973243e-15
Samsn1	26.555514775471	2.72526363653547	0.325258817633269	5.30427937077701	1.13118962506237e-07	3.56315624087683e-06
Sapcd2	38.6635240851523	2.0787886446351	0.357693871934895	3.01595506459067	0.00256171220385812	0.0289651170055888
Sardh	5574.16605250417	-1.92162728285384	0.258988095531069	-3.5585700607744	0.000372879332623932	0.0053909036403967
Sash3	88.8566375131323	2.70519230150506	0.225219621478581	7.57124219599678	3.69672099338456e-14	3.25727744827006e-12
Sbno2	1025.61075308119	1.91786301980477	0.148259264283272	6.19093197475371	5.98095187355604e-10	2.81911806261758e-08
Scara3	60.792198793529	3.04608202713175	0.330066892324462	6.1989920065064	5.68259175355959e-10	2.6914570772731e-08
Scgb1c1	7.13889463726224	-3.88583512579045	0.662931138850235	-4.35314462795569	1.34198553669499e-05	0.000277197244807716
Scin	2298.06457039961	1.9447706226826	0.168323180838819	5.61283726920112	1.9903576139597e-08	7.31830550501233e-07
Scnn1a	2601.34746985806	-1.70398317771846	0.175685249299313	-4.0070704884227	6.14765201219512e-05	0.00108925924828396
Scp2	8717.91048797533	-1.54163739949287	0.174844186835054	-3.09782904022911	0.00194943851787019	0.0228614909161024
Scrg1	5.56423240505374	-3.59148925066846	0.732875908246046	-3.53605463286485	0.000406150690303287	0.00579906106060043
Scube1	93.5457794924161	2.83400998775479	0.344634457498265	5.32160945561869	1.02853195932353e-07	3.26079637865925e-06
Scx	68.0473816028832	2.54266582239749	0.262020034931141	5.88758727096156	3.91874253384468e-09	1.62403649797745e-07
Sdc1	669.646891447905	1.86892671927479	0.17698414302672	4.90963034549148	9.12482324055338e-07	2.39974789666079e-05
Sdc3	1331.87054171721	1.59757169759371	0.14514954941092	4.1169380133725	3.83939281350976e-05	0.000713222818851515
Sdhb	4271.05390286047	-1.57581892771593	0.166061348923073	-3.46750722820318	0.000525309614001748	0.00729627319221244
Sdk2	107.104862598267	2.26430461317275	0.345678544340004	3.65745758269916	0.000254729397335265	0.00383584429659362
Sectm1b	503.089249256591	-2.9307971883654	0.382692389985377	-5.04529810075182	4.52814823462388e-07	1.2762983806553e-05
Selenbp1	6524.71478737968	-2.05635127756293	0.226208760927169	-4.66980709868721	3.01482697710777e-06	6.99561453134106e-05
Selenon	369.412674759149	2.18922280440414	0.172971425624244	6.87525584131775	6.18787040888451e-12	3.87951708551891e-10
Selplg	172.81723745534	2.2655899475649	0.209902561904081	6.02941639246516	1.64552817762393e-09	7.23329813089924e-08
Sema3c	1482.03738378596	1.91518367157435	0.177123379511906	5.16692756256286	2.37973437757514e-07	7.08523350985499e-06
Sema4f	6.3509791983716	2.48336035221165	0.517520380875206	2.86628393205125	0.00415321562429306	0.043654514146586
Sema6b	152.195739213895	1.67978355601382	0.168278337265745	4.0396379418719	5.35337758736415e-05	0.000959829688234923
Septin8	814.715588564333	1.34644089827859	0.112742013185556	3.07286421884626	0.00212014932198137	0.0246237256791695
Serp2	17.4692439298043	2.01818848160496	0.320725758610883	3.17463893768591	0.00150023049551351	0.0181372118187514
Serpina10	479.64780421604	4.10172071001761	0.449801601952991	6.89575291984348	5.35802525529957e-12	3.40286792269204e-10
Serpina3f	8.35627941740757	2.27296104604288	0.406126014774125	3.1343991759574	0.00172206421152133	0.0205147978328677
Serpina3g	172.389049106663	3.44504569985465	0.250421623470932	9.76371635150934	1.61139629596605e-22	4.77583680990786e-20
Serpina3i	6.05362253819839	4.93132388264109	0.67623150135953	5.81357696992429	6.11518344182586e-09	2.4412061899093e-07
Serpina3n	39.559331485926	2.36123523505604	0.406729780588334	3.3467803441563	0.000817559649234693	0.0107330767105234
Serpinb6a	1235.19411758769	1.60331353633968	0.13262286837926	4.54909129709358	5.38780659139868e-06	0.000118683428754898
Serpinb6b	335.008437716107	1.60261106221956	0.168567684281932	3.57489079111797	0.000350374115638937	0.00510705519822149
Serpinb9b	30.3073932588424	7.18291505259612	0.741870052133875	8.33422920201715	7.80046870779001e-17	1.09773358556173e-14
Serpine1	617.967736196908	5.97452886818542	0.479236904547074	10.3801039130883	3.05442546026959e-25	1.21933911078231e-22
Serpinf1	98.0870117670846	2.14040481999243	0.296348003549502	3.8481947113976	0.000118991463031693	0.0019576047168738
Serpinh1	5038.41341128339	1.5870212029013	0.156338505958336	3.75480883166264	0.000173473830236606	0.00272555951265722
Sertad4	111.857922738104	2.01267996471119	0.164167655214937	6.16857177734153	6.89095681924223e-10	3.20938110336184e-08
Sfmbt2	11.9602308934718	2.23655804617352	0.343916541116786	3.5955178025404	0.000323746986677455	0.00476280566519487
Sfn	412.852602355672	1.71369703915166	0.237773189405001	3.00158752522773	0.00268575818161578	0.0301066566135164
Sftpd	3.45506499616402	3.38704420190578	0.78485582849643	3.04137921289151	0.0023549703048832	0.0270020950374093
Sgk2	1762.80371855906	-1.85552416312536	0.226842279519938	-3.77144933006266	0.000162302117702282	0.00256860171874946
Sgo1	85.4479630498141	2.58828610625669	0.3029470021652	5.24278535488058	1.58170503787457e-07	4.8192729354929e-06
Sgo2a	119.996247894371	2.54620216728544	0.287971547147102	5.36928798210611	7.90481063842021e-08	2.57710001496896e-06
Sh2b2	53.6087397540671	2.17267407464617	0.296748595561574	3.95174262721268	7.75841571623598e-05	0.00134302982146276
Sh2d1b1	20.1826430580785	2.45566927706755	0.264672199617395	5.49989488571841	3.80017725895274e-08	1.34179182964575e-06
Sh2d1b2	1.97843199145129	3.77337716738621	0.77135804755365	3.59544724551968	0.000323834749486692	0.00476280566519487
Sh2d5	20.8283588367371	3.89361051121584	0.524645749643945	5.51536062796586	3.48065486384302e-08	1.23791072348424e-06
Sh3pxd2b	508.289400714611	2.31299288848034	0.183132836582547	7.16962022203214	7.52061007659541e-13	5.3690019601563e-11
Shc2	36.3105137981216	2.42155727699299	0.269093315419592	5.2827669642272	1.27247211076262e-07	3.95657610802841e-06
Shcbp1	177.824399848138	2.58536459193365	0.300163758960133	5.28166557290553	1.280147166246e-07	3.96845621536261e-06
Shisal1	56.5421568680174	-1.98977048919446	0.297434596968783	-3.32769119423703	0.000875688763788082	0.0113891940880709
Siglec1	165.235894718278	4.36750874047774	0.281057551035154	11.9815629506305	4.43875441325962e-33	3.94665795808052e-30
Siglece	59.0246872464171	1.66666148271026	0.201545781826357	3.3077421748505	0.000940513537759988	0.0121515094531857
Siglecf	14.0115036554739	5.00387498572434	0.75315562628171	5.31613234503904	1.05996068414021e-07	3.34957850443727e-06
Sirpb1b	15.6926691162446	3.1139117256401	0.455409560713559	4.64178161373668	3.454178345163e-06	7.93973943710145e-05
Sirpb1c	16.4252249208339	4.46990342963006	0.511779001064764	6.78008168059041	1.20107958019493e-11	7.25133261363981e-10
Sirt3	794.702208296483	-1.61193310258305	0.205029687107449	-2.98460730841557	0.00283942587127233	0.0315042594826761
Ska1	36.5309044819313	2.39722201825881	0.333845108048893	4.18524035420097	2.84864517635724e-05	0.000547909029446646
Ska3	79.399832724287	2.52735476164812	0.301900005311555	5.05914122151776	4.21148882663535e-07	1.19392656431615e-05
Sla	140.161683386204	2.34334250223858	0.198054958168191	6.78267544858837	1.17970459532987e-11	7.14433485735221e-10
Slamf6	13.2148902620742	2.42497024472565	0.399390184645038	3.56786495890504	0.000359901896311091	0.00522469810462853
Slc11a1	223.406548913133	3.20160303467204	0.230416056680813	9.55490284134945	1.23699934393404e-21	3.22625922222584e-19
Slc12a3	12260.7522880926	-1.99729721365489	0.336049120567112	-2.96771261288192	0.00300024704340489	0.033119544252846
Slc13a4	69.7076025004741	-1.92526031620151	0.287503201394582	-3.21826091575114	0.00128970440436475	0.0159166611064851
Slc15a2	1084.26058188691	-1.85658462730759	0.282477770716243	-3.03239658517431	0.00242620214943084	0.0276601350309547
Slc15a3	230.856349311771	2.08447530411565	0.186194044677798	5.82443603925302	5.73057791746397e-09	2.29704579187526e-07
Slc16a14	436.109563892307	-2.37632687473392	0.366254145582629	-3.75784654271829	0.000171381926751796	0.00269485680803206
Slc16a3	114.976321365415	2.95124222421691	0.382343179683476	5.1033791836754	3.33641544798919e-07	9.68303005610038e-06
Slc16a4	1406.47830418818	-2.90357616179113	0.340691672214344	-5.58738682815089	2.30511880577496e-08	8.41239346264254e-07
Slc16a5	652.984051562448	-1.70793603787026	0.210393253763036	-3.36482289811249	0.000765928047534324	0.0101506223155955
Slc16a7	2562.28198098195	-2.24394260321821	0.235427735603379	-5.28375554405306	1.26562110978741e-07	3.94216791855917e-06
Slc16a9	1259.08115207446	-1.91571758209969	0.22040559887213	-4.15469292425256	3.25724689044316e-05	0.000616199288432868
Slc17a2	104.633606468442	-3.07211071089545	0.656934111249777	-3.15421390883994	0.00160931080076307	0.0192536566200162
Slc17a3	2723.93222972926	-1.9690958358866	0.283932229763956	-3.41312374679074	0.00064222772753754	0.00869385230336459
Slc22a1	5196.38626936258	-2.06124666657345	0.276178569216945	-3.84261048778124	0.000121732583245919	0.00199431412133453
Slc22a12	4478.50980422281	-2.15835372645539	0.354141405174544	-3.2708791164492	0.00107213728741556	0.0135622094770998
Slc22a15	120.588185795904	1.72439593357362	0.167494265976506	4.32489989642528	1.52601142490676e-05	0.000310940723777095
Slc22a17	406.254092655263	-1.4927861971415	0.174418153518019	-2.8253148379454	0.00472341791250611	0.0486288304139642
Slc22a18	3715.78573099364	-2.4037700520046	0.282134304847203	-4.97553834428198	6.50665522891756e-07	1.77794270157645e-05
Slc22a19	1523.63452220194	-3.33259222428163	0.820199177732887	-2.84393387314671	0.00445602948717632	0.0462410571876159
Slc22a2	1957.66506455249	-1.82615304714962	0.263746005073437	-3.13238127311006	0.00173394540833303	0.0206312081097338
Slc22a22	388.838149096544	-2.33437014620266	0.443700577202384	-3.00736626176175	0.0026352204883458	0.0295858275781735
Slc22a26	114.229700299678	-2.8210543445614	0.52841825276037	-3.44623664123734	0.000568452337702125	0.00783063111112061
Slc22a28	360.765257922725	-2.30712402142324	0.355401387896175	-3.67788102674799	0.000235179603953149	0.00357725368034801
Slc22a29	516.781163643445	-2.39267819218971	0.351277633535035	-3.96460821651149	7.35165903092954e-05	0.00128169164263826
Slc22a30	145.126424680142	-2.04762676930555	0.337165716087626	-3.10715686476641	0.00188896135894982	0.0222590199653116
Slc22a6	4693.86272692623	-2.12133885116093	0.320510203172002	-3.49860578559853	0.000467697517737088	0.00660074397146838
Slc22a8	5800.82479209579	-2.70060975029364	0.446204060328246	-3.8112825531946	0.000138247634943587	0.00223862747279098
Slc25a10	4464.40513022321	-1.6731656316494	0.194881824023473	-3.45422481045907	0.000551877123043399	0.00762916494971867
Slc25a16	1431.27683324483	-1.47644414662813	0.157727227832793	-3.02068421016826	0.00252204243870478	0.0286490546710245
Slc25a24	618.425243984512	3.40541987832719	0.207767900575813	11.5774374754751	5.36251341249925e-31	4.03446634084223e-28
Slc25a34	284.638076449908	-1.72862063765981	0.25702919477893	-2.83477773132539	0.00458575785678028	0.0473861645200629
Slc25a35	264.613916341784	-1.84075595998527	0.201032359354785	-4.18219217385541	2.88711770393291e-05	0.000553133294873964
Slc25a42	701.447125574841	-2.15538246601214	0.227142704170901	-5.08659289863363	3.64553191476423e-07	1.05022459182184e-05
Slc27a6	9.41449717611845	4.97086588661409	0.652107872654341	6.08927763814762	1.13421277196604e-09	5.08860918174947e-08
Slc28a1	201.544213149566	-2.20429073792774	0.278142523143956	-4.32976131917969	1.49271041861258e-05	0.000305244901281304
Slc28a2	23.5549041668143	2.21072790861374	0.376846354458449	3.21278922905764	0.00131452718371909	0.0161648571216856
Slc2a4	507.276033723556	-2.50854762758842	0.273162144448124	-5.52253545466988	3.34142344334758e-08	1.19055708516069e-06
Slc2a5	987.382080945437	-2.60016261788225	0.31015254183013	-5.15927616920404	2.47906403740328e-07	7.33630433217027e-06
Slc2a6	20.6983115076843	2.43665454276962	0.27883252016144	5.15239234626512	2.57184259198964e-07	7.58058999971081e-06
Slc30a2	631.262449379608	-1.76559825387051	0.228124788658642	-3.35605024939276	0.000790642018963227	0.0104265618722315
Slc34a1	59102.3985246734	-1.94957085452485	0.306189873419526	-3.10124839832241	0.0019270656084795	0.0226126756853435
Slc34a2	454.938118323122	2.9881814812757	0.367839897650046	5.40501858003237	6.48016752532941e-08	2.17424626008522e-06
Slc35f1	121.237597757832	-1.67493491106264	0.189176160388933	-3.56775880044833	0.000360047699250512	0.00522469810462853
Slc37a2	154.311053932883	2.32724560292153	0.227516775909689	5.83361643384208	5.42387271279594e-09	2.19207384576449e-07
Slc37a4	2313.3581725674	-1.86583973639236	0.213651999052101	-4.05257025552667	5.06580044455131e-05	0.000914978047053261
Slc38a3	440.218657573336	-2.69739274484838	0.515834260164191	-3.290577760981	0.000999818636996281	0.0127993798156311
Slc39a6	302.537013282742	1.44049358838052	0.130894354323421	3.36526040910924	0.000764714487878253	0.0101414102355163
Slc46a1	547.385606249113	-1.44749970132238	0.154525568686888	-2.89595893498465	0.00378001861177203	0.040429694715993
Slc4a1	690.940910225884	-2.61519757289053	0.309873393597799	-5.21244355359846	1.86369285595939e-07	5.6520458845615e-06
Slc5a10	2948.04297104582	-2.14368338444173	0.372965142511586	-3.0664618595187	0.00216608441102231	0.0250714657775192
Slc5a11	822.109281111912	-1.73687380915982	0.251130763594783	-2.93422358380918	0.00334383241600319	0.0363179932756459
Slc6a20b	2418.66380523581	-2.25006372335281	0.298976156105867	-4.18114855590748	2.90040282659704e-05	0.000555134830636642
Slc7a1	505.841538523397	1.47710163235267	0.139875327186775	3.4109062831045	0.000647473418311561	0.00875274881519865
Slc7a2	422.520670905697	1.63111676957846	0.181661332396212	3.4741392747355	0.000512494944318917	0.00714025185599881
Slc7a5	265.517911434679	2.4843711058263	0.209560555995372	7.08325619187173	1.408060152055e-12	9.73253167291447e-11
Slc7a6	208.551856630665	1.54938322900793	0.169472889364003	3.24171748690695	0.00118811738978489	0.0148030345615173
Slc8a1	4728.59515483157	-2.13157147057632	0.340536286510678	-3.3229101138414	0.000890836147593602	0.0115708139993881
Slc9a8	2835.59033445875	-2.32489038617084	0.42455405330207	-3.12066361365812	0.00180444027487362	0.0213401790911746
Slc9a9	82.0924679464297	2.75465652639477	0.221018918613715	7.93894268147001	2.03911971871198e-15	2.17962955288115e-13
Slco1a5	3.01210440349102	4.79983297942654	0.724333950107062	5.24596835322285	1.55463588469745e-07	4.74418604377018e-06
Slco5a1	12.8104960731632	4.35524064913066	0.522118926327184	6.42620000912993	1.30833236217251e-10	6.87964767109044e-09
Slfn1	13.0338455401333	3.18008355740505	0.404065703470815	5.39536896766718	6.83828819618995e-08	2.27876925733683e-06
Slfn10-ps	7.29237799840812	3.25546082430632	0.476511623651159	4.73327556424412	2.2092522613561e-06	5.31114607888369e-05
Slfn2	316.208338637193	1.59467086467545	0.155875240314807	3.81504377138058	0.000136158796491305	0.00220845955071842
Slfn8	39.4384648069583	1.89732315093005	0.203503840526509	4.40936715792919	1.03673129524701e-05	0.000218529104163004
Slfn9	260.215309578341	2.545847218987	0.17395461030889	8.88649755382769	6.30654412349665e-19	1.25879907754814e-16
Slit3	389.598446898743	1.6274028592557	0.182192885116047	3.44361888147322	0.000573984187649651	0.00789016492945526
Slpi	28.1562878233955	2.70423685682299	0.524980718569158	3.24628466635482	0.00116921862552901	0.0146421802394194
Smarca1	59.0434545098645	1.82301864643554	0.234940354111515	3.50309613496578	0.000459883453881215	0.00649984121486303
Smc2	498.171893011729	2.04694459562749	0.193177128515067	5.41960947279446	5.97293661554931e-08	2.0284134225132e-06
Smcp	7.87743565930934	-2.57128230694217	0.40378412932264	-3.89139194147637	9.96707768393579e-05	0.0016764059034864
Smim24	1516.19015359604	-1.74077352140189	0.238427163339351	-3.10691747964789	0.00189049162606143	0.0222636403957782
Smim4	259.97136727461	-1.56853052155462	0.165691755616099	-3.43125413476747	0.000600797469817134	0.00820684309154537
Smim5	171.737397584242	-1.57678193097299	0.190974438487844	-3.0202048794593	0.00252603749182394	0.0286777825754893
Smlr1	54.6358764358285	-1.90905309520643	0.222239124258022	-4.09042781392088	4.30578212448327e-05	0.000788627379560087
Smox	288.809797727756	1.88608153244521	0.171690339241156	5.16092831059427	2.45728273511601e-07	7.29391617323281e-06
Smpdl3a	3485.80737874761	-1.56322565355559	0.187554079499802	-3.00300401386998	0.00267328905554809	0.0299840637703992
Smpdl3b	151.879504634655	4.42846891263966	0.286469988858724	11.9679863370625	5.22821106413112e-33	4.26120985939454e-30
Snai1	89.65022691809	1.61920554190126	0.209768535390232	2.95185138585894	0.00315874918551151	0.0345765488627816
Snrpn	292.625384994127	-1.39618509060909	0.116977949570723	-3.386835656318	0.000707037278137329	0.00944696461587725
Snx20	59.5656873397409	2.53076449860194	0.239854290780476	6.38206009832428	1.74721363298261e-10	8.97040574141021e-09
Socs3	437.733455173332	3.07514875379045	0.283529602904022	7.31898444654794	2.49854551409363e-13	1.92417514965297e-11
Sod2	4228.9380977131	-1.6009740357291	0.176561516053351	-3.40376571952124	0.000664637327226752	0.00893537509132818
Sorcs1	9.23632992132762	3.69552526283098	0.46241891994564	5.82918463446056	5.56988504455454e-09	2.23721809767005e-07
Sord	19630.5729747501	-2.0469254357005	0.254467662021837	-4.11417870303164	3.88560343345304e-05	0.000719075579581597
Sost	12.2297227109595	-2.93047930866587	0.360563996437708	-5.35405455824368	8.60049093668276e-08	2.77614196720217e-06
Sox11	52.1113561225345	3.42634040069658	0.330979226710621	7.33079361146116	2.28793783435713e-13	1.77596634832777e-11
Sox4	1478.30945121855	1.80843805747346	0.1645587346511	4.91276296689765	8.98018183447689e-07	2.37059833824835e-05
Sox9	100.855963060617	2.74409277817929	0.271041711311322	6.43477629233237	1.23655314814906e-10	6.52698376492627e-09
Sp8	2.73230557076686	3.6358207131779	0.902536453074736	2.92045900661215	0.00349516176376962	0.0377728504204959
Spaca7	49.8752997842133	5.521898307866	0.460520997922315	9.8190925674768	9.31784973326313e-23	2.93978159084452e-20
Sparc	10214.9148976742	1.76823218449859	0.167789013279624	4.57856071433183	4.68186275179436e-06	0.000104904830799369
Spdl1	117.760110477412	2.07335414989899	0.252541738283497	4.25020496490788	2.13574987755756e-05	0.000421993973281853
Sphk1	199.862535626822	1.78641374331353	0.205769274623182	3.82182298476612	0.000132468767645231	0.00215217737866143
Spi1	227.969063541243	2.45479371040092	0.229719506887591	6.33291325630782	2.40574831856345e-10	1.21914100672072e-08
Spib	15.8508948694544	2.34287710272426	0.354208738834012	3.79120263137707	0.000149919574614127	0.00239789513985998
Spic	8.11078672343822	4.18041784071939	0.602066201824347	5.28250519807001	1.27429218754557e-07	3.95657610802841e-06
Spink12	7.99513524333833	3.4619244666758	0.533331203986743	4.61612680501814	3.9096811188972e-06	8.90305848274134e-05
Spp1	88923.2523312228	1.89410389510471	0.203160057873223	4.40098267575142	1.07761729245095e-05	0.000226658837178851
Spp2	3787.0091227482	-2.31089409220889	0.331704735600757	-3.95199088681897	7.75036928686601e-05	0.00134282527564558
Sprr1a	264.998492755412	4.58098196777552	0.457071547864883	7.83462016943156	4.70262125293689e-15	4.74164816127312e-13
Sprr1b	1.94699907927934	4.17259293165428	0.816180894913592	3.88711981795428	0.000101440689206789	0.00170324576959141
Sprr2f	108.510672493828	8.35690479560093	0.787860856653859	9.33782245109447	9.83356461779136e-21	2.37474515418046e-18
Sprr2g	46.2274310684953	7.09624757870302	0.675198967461024	9.02881650075231	1.73538388314738e-19	3.7717604598051e-17
Spsb1	217.487367245218	1.77150086414421	0.185875087012637	4.15064157625252	3.31544612725649e-05	0.000626603301403518
Srd5a1	615.142521830386	2.0866777521805	0.188430645624065	5.76699054753819	8.06995766695023e-09	3.1825895549035e-07
Srpx2	208.589765148945	1.56032697680724	0.193326144613871	2.89835075295364	0.00375130801365409	0.0401858357366307
Ssc5d	51.6507449976288	2.15296838499739	0.262258514857476	4.39630486592195	1.10109255818491e-05	0.00023109947994265
Sstr3	5.81444665823822	-2.96929961438926	0.664995703489796	-2.96137193677295	0.00306271832322946	0.0336950692467331
St6galnac4	151.843742270535	1.52734733920489	0.150277167245998	3.50916475782142	0.000449516351043909	0.00636711755450391
St8sia2	34.6746925515103	3.20573493800062	0.380888095495027	5.79103144490222	6.99554771408022e-09	2.77565738002278e-07
St8sia4	107.034257665653	1.96718105783719	0.181801323110853	5.3199891028706	1.03773467545649e-07	3.28464854152175e-06
Stab1	1857.80061651415	2.5542695006115	0.200163024323811	7.76501806895712	8.1633585418619e-15	7.90512160580993e-13
Stac2	7.19288338026234	3.17826967068563	0.610872724633107	3.56583226398577	0.000362703309205519	0.005255436615829
Stard10	4521.21537160042	-1.48514571372676	0.144602911125627	-3.35502037925973	0.000793591379756868	0.0104534956090398
Stil	70.733210806338	3.08089139390337	0.279839084420704	7.43602845260529	1.03757498756977e-13	8.45666847160508e-12
Sting1	240.077199762086	2.66182993952141	0.199434742564769	8.3327003016122	7.9019011818963e-17	1.10406492156481e-14
Stx11	111.917739335327	2.53340426821585	0.27493314472403	5.57737143608142	2.44180123263858e-08	8.86160926004514e-07
Styk1	62.6538771599471	2.85908982180848	0.263675268912989	7.05067953271705	1.78046125824778e-12	1.18461233580221e-10
Sugct	790.005881395608	-2.38207170769331	0.279301154204391	-4.94832078882824	7.48564669742921e-07	2.0031017106486e-05
Sult1d1	6223.32033876486	-1.64361810464262	0.217465283574328	-2.95963610404342	0.00308002617280628	0.0338284064942524
Sult4a1	10.6686057136478	3.68834544272507	0.538207734874206	4.99499592541793	5.88370096317755e-07	1.61648202813027e-05
Suox	1112.21887724892	-1.59162498315178	0.165719474969496	-3.57003896651663	0.000356928129393489	0.00518712566052455
Suv39h1	296.876077206811	1.60789261597144	0.145329150437865	4.18286774635311	2.87854861695828e-05	0.00055203224996393
Suv39h2	46.2531537589895	1.70304545268857	0.218570692707246	3.21655865194254	0.00129738011756422	0.0159912113923589
Sv2a	514.095364862638	-2.03319055538734	0.193438994573864	-5.34117000382167	9.23486005026416e-08	2.9613622531675e-06
Syk	243.578407416388	3.20832654166407	0.235014231204267	9.39656517968337	5.6373339856903e-21	1.41374218069343e-18
Syn1	11.4659352682364	2.19299096836596	0.386261105760547	3.08856095157955	0.00201128431359565	0.0235162776199907
Synj2	110.153904342332	1.66076513060487	0.195886634230787	3.37320171536757	0.000742994999713541	0.00988688788394325
Sypl2	467.280170574397	-2.10718193277259	0.262957512266653	-4.21049744207289	2.54809008911639e-05	0.000496941079094773
Syt8	7.03538693218059	4.10681465625848	0.880688818895128	3.52770988980665	0.000419171291759667	0.00596320700953516
Sytl2	1413.52203984085	2.16571661954695	0.140886023198245	8.27418215862789	1.2934029990019e-16	1.68668373756507e-14
Tacc3	386.438302210479	2.43031109282912	0.275318301472277	5.19511810577235	2.04589912310401e-07	6.15689734569808e-06
Tacstd2	1647.78774015005	1.46847609106363	0.161696279308916	2.89725956012022	0.00376438165864739	0.0403038147919001
Tagln	2193.57873084243	2.10734081205641	0.228119650944007	4.85421053150835	1.20867277737098e-06	3.0986694886178e-05
Tasl	9.96920475883078	2.25972382632762	0.365712189072721	3.44457708538976	0.00057195352084364	0.00787331655258441
Tat	1.84990630798722	4.09591991376246	0.907133959953872	3.41285857484587	0.000642852937847932	0.00869629759145463
Tcaim	367.725196075854	-1.48017511716171	0.150314978336836	-3.19445954404957	0.00140092918763461	0.0170420247756968
Tcf7	65.8510130061008	2.44528283423784	0.228354250698688	6.32912603910704	2.46553659199218e-10	1.24217328295343e-08
Tcn2	16961.6492148126	-1.94635473406501	0.240250834898804	-3.93902786836777	8.18124278857403e-05	0.0014099849355709
Tdrd1	4.95400558675758	2.42006871964299	0.467777582215147	3.03577762944154	0.00239916234106733	0.02739638911478
Tdrd6	3.57979202643134	-4.08492797659852	0.919249478825984	-3.35592028894966	0.000791013640324702	0.0104265618722315
Tead2	142.058858228528	1.84462917338805	0.280039624302012	3.01610593676969	0.00256043787246146	0.0289651170055888
Tecta	4.50040446023909	3.61863344451936	0.692230609540803	3.7828917248494	0.000155016858619903	0.00246727808906748
Tedc1	118.763961510609	2.13374967283337	0.225712567787897	5.02297981873458	5.08758924009272e-07	1.41562351529806e-05
Tenm3	166.852371200759	1.71128456086725	0.237128567617601	2.99957347194997	0.00270357909830749	0.0302717291024573
Tfrc	1374.67764600312	-1.49886137581657	0.152652778074217	-3.2679482293734	0.00108330179348802	0.0136624541472722
Tgfb1	734.958505244593	1.97702732233329	0.171720212918461	5.68964658107671	1.27302571820218e-08	4.80726951230749e-07
Tgfb1i1	328.312835372622	1.80795879679059	0.182837457302331	4.41900039910632	9.91584643864691e-06	0.000209690672633916
Tgfb3	109.640141133548	1.95726423047947	0.241755287580873	3.95964133838952	7.50624097578981e-05	0.00130515181979933
Tgfbi	1199.11433469997	2.20347545140923	0.180329878833998	6.67374402506576	2.49358402074955e-11	1.42622798332988e-09
Tgfbr2	2988.7151729957	1.48874010543593	0.10646745568305	4.5905117418312	4.42160581129868e-06	9.95293800630765e-05
Tgif1	351.648620273314	1.76552309246069	0.163717624951251	4.67587465117842	2.92703364492656e-06	6.82427951470898e-05
Tgif2	134.165957171219	1.47361567182927	0.159103578984725	2.97677572592343	0.00291297015402547	0.0321924345666058
Tgm7	15.2144025426198	2.61388547312043	0.460447768566148	3.50503484498608	0.000456547525460869	0.00645735802280553
Thbs1	2728.48017772332	2.06270775321692	0.186099017869363	5.71044256645629	1.12682760373933e-08	4.30505366342676e-07
Thbs2	501.547322662747	2.35894340039701	0.223555213856894	6.07878195704675	1.21098894518413e-09	5.3714636636614e-08
Themis2	134.402360855858	2.36673982223044	0.187556918258744	7.2870669603611	3.16775489289547e-13	2.39244994053777e-11
Themis3	2.25304523296547	3.83817721454464	0.747336535043017	3.79772308921211	0.000146031329006304	0.00234718062998547
Thnsl2	2663.25338191832	-1.68464866601701	0.22712363959363	-3.01443155473374	0.00257461296291045	0.0290773696117156
Thy1	358.100515994667	3.44420360720752	0.310822440335198	7.86366519924249	3.73053802567072e-15	3.84068706948131e-13
Ticam2	32.977995806838	2.07274583485109	0.273331012970107	3.92471320101685	8.68331266817197e-05	0.00148244938635638
Ticrr	64.0670524266144	3.45942956775254	0.310956235313264	7.90924666705866	2.58951075549071e-15	2.69433084511456e-13
Tifab	143.482345362251	2.37990877421555	0.185216872970568	7.45023254136694	9.31758516143516e-14	7.65803711524509e-12
Timd2	311.751691532836	1.72469695894169	0.225518845882484	3.21346518117303	0.00131143697744191	0.0161441275744123
Timp1	308.94328326534	6.19197812654284	0.412865360846607	12.5754752491135	2.8806276001116e-36	3.52174728036143e-33
Timp2	2122.09756090493	1.52039132008404	0.146405073522288	3.55446233907203	0.000378752751641517	0.00545565727161982
Tk1	403.670312983375	1.90139762130919	0.197464718689893	4.56485405235748	4.99841957805183e-06	0.000110882791973491
Tlr1	70.5150113724821	2.56585481208649	0.235289747219228	6.65500656357765	2.83287410600532e-11	1.61556415124111e-09
Tlr13	141.367560131403	3.60144357452335	0.260437142185483	9.98875795016441	1.7070723748021e-23	5.85825310938666e-21
Tlr2	218.792936429069	3.1296142024677	0.196771761327627	10.8227633279242	2.68555957945944e-27	1.346980280354e-24
Tlr4	159.979004511977	2.13639566530039	0.179195194557026	6.34166372658364	2.27297022725636e-10	1.15484599000939e-08
Tlr6	28.3407791716076	2.74819612727143	0.383101634499593	4.56326982147942	5.03630209215102e-06	0.00011156863558841
Tlr7	101.140134782295	2.03076205397321	0.214128514852891	4.81375427593732	1.48120921590419e-06	3.72415597330358e-05
Tlr8	37.7699604542421	4.95123724418571	0.454044545867449	8.70231187699192	3.25190423838726e-18	5.88986100065679e-16
Tlr9	60.7421027258103	2.43325533146518	0.203916047782981	7.02865393404709	2.08535476335528e-12	1.37345537124555e-10
Tm6sf1	126.753665497479	1.70983452820309	0.185701321405808	3.82245275816811	0.000132130798274484	0.00215025835694441
Tm7sf2	245.736540274859	-1.66541759111918	0.16753477158194	-3.97181781928613	7.13262598165523e-05	0.0012457258645282
Tmco5	1.40051602298189	-3.8713682559072	0.844554888844402	-3.39985984787333	0.000674204009933316	0.00904533925809712
Tmed6	213.540386039559	-1.84451136293136	0.217362717701872	-3.88526317604136	0.000102219095400651	0.00171484367507044
Tmeff1	40.7806580110443	2.4446499192133	0.303893037552301	4.75381052112676	1.99618129246081e-06	4.85662963455546e-05
Tmem116	763.439672179691	-1.5569968383973	0.188966113416929	-2.94760170659999	0.00320249386020099	0.0350162003350428
Tmem121	7.33003725799173	2.75744514947037	0.418801528349605	4.19636756435926	2.71229940183818e-05	0.00052478030266426
Tmem145	14.4492722214699	2.75362422317438	0.445803461325654	3.93362630689261	8.36738376732351e-05	0.00143952853010216
Tmem154	28.4742725341128	1.93884828165747	0.270131159002964	3.47552753678139	0.000509849645973637	0.00711860736965761
Tmem158	62.0418943063812	2.33554717722414	0.290560655642718	4.59644880092219	4.29752511476679e-06	9.71836864392523e-05
Tmem205	860.240744495957	-1.52775719344998	0.163715770997588	-3.22361853249776	0.0012658189893001	0.0156317457384465
Tmem255a	5.6403607904896	2.9028646496463	0.507787572356578	3.74736356940629	0.00017870297722113	0.00280321486561549
Tmem273	37.0425407709137	2.6091352015139	0.41672764726912	3.86135936038515	0.000112757912148621	0.00186603851060844
Tmem40	5.34528704666782	3.1108959984068	0.675310922128291	3.12581350195575	0.00177313961809006	0.021033586458132
Tmem45a	105.088323770358	2.39537881346078	0.291859888859974	4.78098864119779	1.74435219429783e-06	4.31368815077874e-05
Tmem52	43.1216276173022	-1.73075394614793	0.176685717021341	-4.13589710853462	3.53570599576957e-05	0.000664379874959161
Tmem59l	4.11571321154661	3.82904512220136	0.683837794625543	4.13701194118775	3.5185780525667e-05	0.000662434122100647
Tmem64	2651.35798125361	-1.7346723692668	0.164124091499221	-4.47632253471017	7.59397349922927e-06	0.000163237050130136
Tmem86b	142.871687360349	-1.7188899851066	0.22550771179389	-3.18787317465955	0.00143323384557776	0.017402537090842
Tmie	208.384080859013	-1.79855710826955	0.228997203430793	-3.48719153031442	0.000488121651866651	0.00685040655838074
Tmsb10	3701.10501077484	2.97704657364199	0.192880955108006	10.250087016289	1.18237046645094e-24	4.363839376273e-22
Tmsb4x	6042.42018615066	1.52011933983396	0.165722983248183	3.13848646481966	0.00169822777931105	0.0202618464367084
Tnc	1304.289731151	4.22021850992831	0.306379797221888	10.5105445565529	7.72462113132504e-26	3.28481117282281e-23
Tnfaip3	212.584952131039	1.502520859802	0.144303616525183	3.48238576345245	0.000496967209048796	0.00695860814330959
Tnfaip6	5.5835742287966	3.66018821556046	0.720873341013259	3.69022970362768	0.0002240516450606	0.00342396424143
Tnfaip8	3551.83300746732	-1.90338518822367	0.210872622826578	-4.28403258855759	1.83536012042608e-05	0.000367843025775149
Tnfaip8l1	35.6656415884946	1.85044275732899	0.256318491706764	3.31791417648446	0.000906923461396947	0.0117719507819414
Tnfaip8l2	66.0698946781779	2.73392309214745	0.241047341500698	7.1932885936534	6.32490547895257e-13	4.61647298782803e-11
Tnfrsf12a	720.206607584137	2.81609703687034	0.2210901773783	8.21428187541265	2.13437684979653e-16	2.69358358444323e-14
Tnfrsf13b	49.5778919780636	2.62696534597822	0.272192486290757	5.97726031364544	2.26921441587437e-09	9.7771152398499e-08
Tnfrsf14	38.0814567171688	1.78452969903016	0.216879480303244	3.61735327811196	0.000297630945150879	0.00441726776790314
Tnfrsf1b	358.095192821017	2.14928680365948	0.182311006891691	6.30399021569916	2.90078813850452e-10	1.42927750068733e-08
Tnfrsf23	121.656061926802	2.78015386873339	0.253472562057975	7.02306338122003	2.1705568549479e-12	1.42477391408174e-10
Tnfrsf9	19.0047211374776	3.98103475197529	0.501606155059397	5.94297881297389	2.7988862244828e-09	1.18761417434074e-07
Tnfsf14	12.7010793790442	2.41965080011622	0.35305540694964	4.02104251109437	5.79411464248504e-05	0.00102941577222207
Tnfsf8	17.8284278411803	4.28804575824967	0.516113135089134	6.37078488165549	1.88063267409406e-10	9.63011930312927e-09
Tnip3	12.9770232112174	3.21634590237332	0.399258604172346	5.55115376152696	2.83790331277817e-08	1.022324616966e-06
Tnni1	3.53957432219131	3.97727736109405	0.885007475610871	3.36412679343641	0.000767862575608633	0.0101645725330402
Tnnt2	16.9884630504379	3.19170092799886	0.550035556137491	3.98465318022279	6.75787529344061e-05	0.00118663194447928
Tns4	17.257871754077	2.22886055243821	0.415202046023433	2.95966882679778	0.00307969907368225	0.0338284064942524
Top2a	1199.77136947357	2.41532486414674	0.265487706384571	5.33103729517543	9.76533594245502e-08	3.12123752239155e-06
Tpbg	81.8532062114777	2.68841943433801	0.235452867449409	7.170944455373	7.44821213900078e-13	5.33679405314997e-11
Tpm1	3949.57860223805	1.92641864341417	0.164793086887804	5.62170817301884	1.89078473317437e-08	7.00485609197422e-07
Tpm4	4254.45341302153	1.99183345296679	0.158128734988312	6.27231636957132	3.55715864016583e-10	1.72659007841895e-08
Tpte	5.91371871375502	-2.28364696036313	0.436553346281766	-2.94041260087977	0.0032777545659313	0.0357193075566474
Tpx2	518.219041547845	2.59916979376904	0.269372276681318	5.93665322011196	2.90899054074983e-09	1.23166155774042e-07
Traf1	101.959338748088	1.88650685706981	0.212055237187695	4.18054686517903	2.90808866037832e-05	0.000556061801423854
Traf3ip3	25.2847949774545	2.08849917507932	0.277005202046447	3.9295261137255	8.51134334897105e-05	0.00146044199341423
Trdc	2.5054628360157	3.73143197317851	0.773906576168701	3.52940788628613	0.000416490665615029	0.005938027631265
Treh	648.370540843384	-2.04873063783137	0.339017591647214	-3.09344017440455	0.00197850439396464	0.0231745655391271
Trem1	7.0885590030236	4.50955808270462	0.706185600492534	4.96973894717883	6.70431040204375e-07	1.82143077464414e-05
Trem2	115.430070777819	5.56047849874292	0.307491081224715	14.8312545540471	9.19973902389693e-50	3.59912190092896e-46
Trem3	1.73637444618058	3.43048448076556	0.79245307046786	3.0670390100585	0.00216190641052272	0.0250379226147039
Treml2	16.6890740998984	3.02768063631353	0.384557025384664	5.27276971285412	1.34380139799975e-07	4.15919290289132e-06
Treml4	10.074663122511	2.43557359336142	0.425959016165679	3.37021529978144	0.000751094744205463	0.00998108987187708
Trim16	181.387452797348	1.72069475098502	0.167759601723824	4.29599703134413	1.73909909350385e-05	0.000351068290691731
Trim30c	4.5764613725708	3.86050459375996	0.644268853625431	4.43992376422254	8.99907504489064e-06	0.000191546144671497
Trim47	856.498856698892	1.43883585183224	0.155280895169397	2.82607755032267	0.00471218542417451	0.048538735693669
Trim59	214.959658165442	2.54444468432514	0.263172979313182	5.86855340679642	4.39613797317911e-09	1.80292622869583e-07
Trim63	108.835434928674	-2.27716885466429	0.290945127780212	-4.38972415317125	1.13494536617468e-05	0.000237694500082901
Trip13	95.031417856037	3.49474746019991	0.297835816403578	8.37625068174957	5.46404656026091e-17	7.9762846839749e-15
Troap	53.3357930038224	2.03842450096918	0.303310078431032	3.42363994741211	0.000617884275066133	0.00841087982224678
Trp53	762.377000594975	1.60926580375242	0.147524320768038	4.12993464793113	3.62866367739481e-05	0.00067988783710268
Trp53i11	376.354394447661	1.91073170580055	0.214463797522385	4.24655217487462	2.17085245721567e-05	0.000428496921448999
Trpa1	2.91410117535858	4.50059152302321	0.777745055852423	4.50094988927508	6.76504549197193e-06	0.00014622216007565
Trpv2	85.3553032629188	2.42452747843532	0.22287902664954	6.39148285888417	1.64284701032284e-10	8.47908453005938e-09
Tspyl3	50.4809118680273	2.00907313396624	0.184469826823147	5.47012566414806	4.49716600536143e-08	1.56528584040703e-06
Tst	782.029849090258	-1.65348591974956	0.187462915990053	-3.48594769423214	0.000490396881611093	0.00687645405103554
Tstd1	183.457722779992	-1.75802915371385	0.246350961327729	-3.07702941213784	0.00209074670267522	0.0243435096732321
Ttc36	3835.92793825997	-2.16528066981655	0.279035646510307	-4.17609966464807	2.96549931037153e-05	0.000565932995221244
Ttc39c	240.332713981511	-1.4248069095225	0.135827910295469	-3.12753769529698	0.00176277213609222	0.0209232923265169
Ttc9	45.0251973399177	2.5951051582235	0.346867628582892	4.59859908155803	4.25341415591495e-06	9.64090779882415e-05
Ttk	85.5982311404339	2.4043217289554	0.276298409199951	5.08262690697985	3.72250436589686e-07	1.07082217501924e-05
Ttll7	95.4582334201784	1.81995531308923	0.175729687224149	4.66600337166337	3.07114662599623e-06	7.11785534965784e-05
Ttr	1004.16785065359	-3.39940605586222	0.584032308589181	-4.10834472780855	3.98504983709469e-05	0.000735392074183106
Tuba1a	1902.88585071929	1.91649787373826	0.196166408646282	4.67204288472673	2.98218672467542e-06	6.93633228553816e-05
Tubb3	48.2948206225834	6.78977191454567	0.659879908590968	8.77397817264733	1.72462674542715e-18	3.24379074685582e-16
Tubb5	4314.95689522008	2.13575963997913	0.188922897689699	6.01176275543149	1.83516761237249e-09	8.03080842631282e-08
Tubb6	749.009598617329	2.77143254441655	0.223695287218589	7.9189533514202	2.39518181961595e-15	2.51893288029611e-13
Tvp23a	34.1323487458978	2.38986880598868	0.262155037463959	5.30170550767979	1.14725803615119e-07	3.60796052172883e-06
Twist2	9.7461193113604	2.76326704332981	0.395750644024429	4.45550012350951	8.36978476999394e-06	0.000178930447962679
Tyrobp	343.551593189384	2.85781163820573	0.208998417942773	8.88911818803541	6.1595783524753e-19	1.24213930054401e-16
Ubd	50.3320451754213	3.5347200448711	0.376545468483313	6.73151121717305	1.67909885543787e-11	9.92291622695475e-10
Ube2c	301.901044302855	2.05999088626331	0.272852123689432	3.88485481414036	0.000102391057847397	0.00171625662600937
Ubtd2	57.5774226928166	1.62040277842239	0.178406309946601	3.47747105249854	0.00050616770314064	0.0070722474579529
Uchl1	125.403430371787	2.04587504029293	0.229930874535106	4.54864986012675	5.39911885662255e-06	0.000118798834594369
Ugt1a2	15886.4470716163	-2.46873568928323	0.347773200077595	-4.22325725201232	2.40796702600216e-05	0.000471493923880163
Ugt2b37	174.988017738904	4.1189967815394	0.3873703561138	8.05171777425095	8.16399917458893e-16	9.16207009323422e-14
Ugt2b5	53.7465365896648	2.84712719249145	0.344360042739542	5.36394169833615	8.14251952884086e-08	2.64139012443874e-06
Ugt3a1	2172.72074269144	-3.07597210350981	0.553136082823204	-3.75309470485826	0.000174664829163002	0.00274206960133024
Ugt3a2	8270.87242825304	-2.67865227608634	0.357706810425933	-4.69281609172471	2.69469718284583e-06	6.35838016811185e-05
Uhrf1	542.257107468918	2.96244050945313	0.257349510388366	7.62558477959259	2.42930592300815e-14	2.21021642604476e-12
Ulbp1	41.0468133681949	2.71154530423876	0.410594892775837	4.16845249259633	3.06674662331994e-05	0.000582413890279236
Unc13d	47.7894223589625	1.9652021978179	0.256335407634217	3.76538772667417	0.000166290833741981	0.00262323790227975
Unc5b	511.589307988331	1.38200663855988	0.131950030547491	2.89508563942614	0.0037905510334402	0.0404953406691009
Unc93b1	749.322629474746	1.82693697385681	0.139061513707651	5.9465552460135	2.73844138442598e-09	1.16449243305992e-07
Uox	11.1505486865033	3.82446769129804	0.542628119952566	5.20516277620288	1.93826629894652e-07	5.86003509639765e-06
Upb1	1374.43969937172	-2.08877977711546	0.269521889713121	-4.03967105704979	5.35262182907681e-05	0.000959829688234923
Upk3bl	3.53221746602586	3.17239258785181	0.684566572181043	3.17338397189118	0.00150673112152206	0.0182045506288406
Uqcr11	2664.04182359559	-1.49691583800305	0.144426398186999	-3.44061642636591	0.000580390676454106	0.00796144601831611
Uqcrfs1	4687.59801419972	-1.53457126048372	0.153277690568615	-3.48759991425118	0.000487376783662611	0.00684883424225887
Uqcrq	3221.87018236064	-1.51230743274501	0.137162963364645	-3.73502744602454	0.000187694715963462	0.00293250506306812
Uroc1	948.636319753179	-3.20141508491982	0.368105961955496	-5.98038421661306	2.22611911577116e-09	9.61260839373061e-08
Vash2	29.3978048300459	2.74904332142411	0.328426309715271	5.32552743091879	1.00660523206437e-07	3.19646184162519e-06
Vasp	1233.65918857276	1.42479612500179	0.131712268092421	3.22518267397624	0.00125892312154198	0.0155564088316378
Vat1	2149.97811896215	1.42865832488951	0.118827965711572	3.60738587354078	0.000309297510097648	0.0045799913664043
Vav1	154.213581246906	2.54983375843327	0.21509992439376	7.20518039604771	5.79670549595774e-13	4.27884363043129e-11
Vcam1	2124.7855861816	4.16948707177382	0.283339596563902	11.1861776829311	4.76536407921638e-29	2.82470565919853e-26
Vcan	209.399799129747	4.19473424065882	0.554360444137287	5.7629188273535	8.26715620672203e-09	3.25379964908832e-07
Vcl	2000.6602761459	1.55401341762269	0.137012639706974	4.04352050152121	5.26545496989708e-05	0.000947539693340908
Vgf	5.76748508392895	4.29972405650608	0.858275000932701	3.84459998592552	0.000120749244872104	0.00198485376381783
Vim	5563.75757607307	3.39088431999097	0.238335030947412	10.0316110077772	1.10695538139863e-23	3.9953537409886e-21
Vmn2r117	21.6075326346416	-2.07811413125262	0.340741611783889	-3.16402251432796	0.00155604757749125	0.0186620764336642
Vsir	439.903983693614	1.98383528153117	0.177854235638499	5.53169441255749	3.1715208435821e-08	1.13622928976757e-06
Vstm2a	112.619084600821	-1.95604085018141	0.261437642087256	-3.65685997834364	0.000255323758918203	0.00384183696015305
Vtcn1	70.5159318794561	1.96935947900133	0.212193637663804	4.56827777530806	4.91748061562397e-06	0.000109432125508783
Was	86.6298043374772	2.58708527423648	0.209022770823468	7.59288219165781	3.12866978571029e-14	2.79451642366571e-12
Wdfy4	252.331047051666	1.92121377064389	0.27597806640594	3.33799632210214	0.000843848663356442	0.0110337725293552
Wdhd1	113.179988342737	1.98986772739396	0.252158619698271	3.92557561021875	8.65225859913989e-05	0.00148072467592104
Wdr62	86.0627353381089	1.9675398209241	0.210249520406002	4.60186458002725	4.18725428255031e-06	9.51299431137824e-05
Wfdc15b	1198.78330263322	-2.44207935720937	0.486123637099981	-2.96648680943028	0.00301223281894263	0.0332330999274319
Wfdc17	77.8443146349605	3.13095211800565	0.324817203254699	6.56046569163612	5.36399953639957e-11	2.96398855738735e-09
Wipf1	484.581749447946	1.54474394181703	0.137730884145375	3.95513283166069	7.64921404070901e-05	0.00132765107231862
Wnk1	9444.25777605868	-1.55585330978554	0.181004619059161	-3.07093439203262	0.00213390033958815	0.0247282135916374
Wnk4	2789.52730979038	-1.69613767430537	0.214435036943978	-3.24638027547355	0.00116882598485668	0.0146421802394194
Wnt4	120.974940279053	2.75395781096472	0.355736988346548	4.93049041404731	8.20234417375933e-07	2.17701566326874e-05
Wnt7a	24.0330270880931	4.97221825020028	0.648762425701862	6.12276249800216	9.19667286917203e-10	4.18363065102033e-08
Wscd2	175.813278748633	-1.61928677393215	0.1986352083294	-3.11770898593756	0.00182262674967745	0.0215422367676378
Xirp2	73.5517442345037	8.69019348778287	0.933989494793968	8.23370448024074	1.81511137810152e-16	2.33588116230552e-14
Ybx2	219.448743067177	-1.92761804329525	0.227020597502934	-4.08605233841509	4.38774844093101e-05	0.000802888187587012
Zbp1	81.1478898091239	2.18898890864425	0.297453978700862	3.99721971727252	6.40908078278524e-05	0.00113046013698884
Zc3hav1	761.644020122652	1.39980875103688	0.0888108971681904	4.50179835791685	6.73808929725491e-06	0.000145800624716375
Zcchc24	378.304716115303	1.42941455143069	0.150156491061983	2.85978014266082	0.00423934800104876	0.0444404535093862
Zdhhc2	142.7912176109	1.70034702959002	0.231931686795289	3.01962633595713	0.00253086715806367	0.0287159469135055
Zfp239	128.637438940004	2.0189623206421	0.234553793455903	4.34425854141499	1.39746855782081e-05	0.000287658424474511
Zfp268	21.2322337527097	3.00061257546354	0.374002550384458	5.34919500791372	8.83463078691273e-08	2.84233902669079e-06
Zfp365	17.631251429747	2.39958413061197	0.428330295482998	3.26753476317559	0.00108488541961987	0.0136736106270517
Zfp536	10.0597558292477	2.77711451713021	0.542764215177004	3.27419248992063	0.00105964401962748	0.0134595432908657
Zfp57	37.0745833032691	1.83436244556468	0.241362498003088	3.45688519329962	0.000546457604375966	0.00756493786213608
Zfp575	11.954272304885	2.15685901407227	0.358371370843807	3.22810109342266	0.00124614926623854	0.0154278011372735
Zg16	9.68715210434793	-2.50521083389439	0.444664305482059	-3.38504983498191	0.000711653329333396	0.00950215069972052
Zic5	3.05531656469971	3.19970281503784	0.697167980660522	3.15519770852609	0.00160389377482983	0.0192005912664911
Zmynd10	195.176410038535	-2.09918284622617	0.281054690089017	-3.91092155721732	9.19446324175373e-05	0.00155986899802207
Zwilch	113.712904462141	2.67023653363722	0.307859436135861	5.42532187611793	5.78501952717307e-08	1.98527661352688e-06
